# Supplementary material for: An idiosyncratic zonated stroma encapsulates desmoplastic liver metastases and originates from injured liver
Source: Nat Commun. 2023 Aug 18;14:5024. doi: 10.1038/s41467-023-40688-x (PMC10439160; doi:10.1038/s41467-023-40688-x)
Supplement: Supplementary file 4 — Source Data [file 41467_2023_40688_MOESM4_ESM.xlsx]

## Sheet: Figure 1
Figure 1c												Figure 1d
sankey plot - links								sankey plot - nodes				sankey plot - links								sankey plot - nodes
source	source_cat	target	target_cat	value	IDsource	IDtarget		name	name_cat			source	source_cat	target	target_cat	value	IDsource	IDtarget		name	name_cat
encapsED	visualEstimates	encapsKS	extendedScoring	51	0	3		encapsED	visualEstimates			[0,33]ED	visualEstimates	[0,33]KS	extendedScoring	30	0	3		[0,33]ED	visualEstimates
replacementED	visualEstimates	encapsKS	extendedScoring	2	1	3		replacementED	visualEstimates			(33,99.9]ED	visualEstimates	[0,33]KS	extendedScoring	3	1	3		(33,99.9]ED	visualEstimates
pushingED	visualEstimates	encapsKS	extendedScoring	1	2	3		pushingED	visualEstimates			[0,33]ED	visualEstimates	(33,99.9]KS	extendedScoring	3	0	4		(99.9,100]ED	visualEstimates
encapsED	visualEstimates	replacementKS	extendedScoring	1	0	4		encapsKS	extendedScoring			(33,99.9]ED	visualEstimates	(33,99.9]KS	extendedScoring	28	1	4		[0,33]KS	extendedScoring
replacementED	visualEstimates	replacementKS	extendedScoring	37	1	4		replacementKS	extendedScoring			(99.9,100]ED	visualEstimates	(33,99.9]KS	extendedScoring	10	2	4		(33,99.9]KS	extendedScoring
encapsED	visualEstimates	pushingKS	extendedScoring	1	0	5		pushingKS	extendedScoring			(33,99.9]ED	visualEstimates	(99.9,100]KS	extendedScoring	2	1	5		(99.9,100]KS	extendedScoring
pushingED	visualEstimates	pushingKS	extendedScoring	1	2	5						(99.9,100]ED	visualEstimates	(99.9,100]KS	extendedScoring	21	2	5

## Sheet: Figure 3
Figure 3a										Figure 3e
markers	std_dist_cat	intensity_avg	intensity_lower	intensity_upper	intensity_avg_roll	intensity_std_roll	intensity_lower_roll	intensity_upper_roll		markers	std_dist_cat	intensity_avg	intensity_lower	intensity_upper	intensity_avg_roll	intensity_std_roll	intensity_lower_roll	intensity_upper_roll
ngfr_ap	[-200,-195)	0.1667410999329309	-0.29029453351902074	0.6237767333848825	0.14575855854414896	0.02005045185686051	0.14068509422394607	0.15083202286435185		ASMAfiltered	[-200,-190)	13.206374753833684	12.986085745911426	13.426663761755941	12.773259574842251	0.39889411054876905	12.630517150605286	12.916001999079217
actinsm_ap	[-200,-195)	0.19808713687671026	0.07817848087020439	0.3179957928832161	0.20091921745051108	0.006926989894096895	0.19916644717256438	0.2026719877284578		FAP	[-200,-190)	18.412185520581048	18.13759034603991	18.686780695122184	18.621525602548527	0.5270910189595833	18.432908503799396	18.810142701297657
ngfr_ap	[-195,-190)	0.14374197588621812	-0.2509042831894704	0.5383882349619067	0.13973586305915708	0.02032498930043063	0.13459293118109286	0.1448787949372213		LoxL2	[-200,-190)	8.017677637057615	7.848199634042402	8.187155640072827	8.020703162811516	0.025194710604609316	8.011687351410583	8.02971897421245
actinsm_ap	[-195,-190)	0.19585701116055554	0.048991437684023975	0.3427225846370871	0.20186908535762912	0.005966388256377415	0.20035938083050392	0.20337878988475433		PDGFRafiltered	[-200,-190)	6.39689402744156	6.242129987974946	6.551658066908174	5.972231356118907	0.47466114806214704	5.802376045715148	6.142086666522665
ngfr_ap	[-190,-185)	0.12679259981329785	-0.18871108908733666	0.44229628871393234	0.13570998473332546	0.019770366056777244	0.13070739189888572	0.1407125775677652		PDGFRb	[-200,-190)	15.724087393058953	15.508829110900466	15.93934567521744	15.687793705762402	0.209352101740467	15.612878018287281	15.762709393237524
actinsm_ap	[-190,-185)	0.2088135043142674	0.033052511789400635	0.38457449683913414	0.20033773659171072	0.006198668149996222	0.1987692571421554	0.20190621604126605		TF	[-200,-190)	6.554061948955916	5.888991062976748	7.219132834935085	4.66062618426015	1.6747603789893297	4.06132087944109	5.25993148907921
ngfr_ap	[-185,-180)	0.1216677766041815	-0.19541973320320322	0.4387552864115662	0.12754373113466683	0.009528167336065912	0.1251327721517194	0.12995469011761426		pSTAT3	[-200,-190)	4.317949653018738	4.230799506028336	4.405099800009141	4.537775798348897	0.19314184402596177	4.4686608770984035	4.606890719599391
actinsm_ap	[-185,-180)	0.20471868907898327	0.06327869971187777	0.3461586784460888	0.20401598401258608	0.009239878288530146	0.20167797222339864	0.20635399580177352		ASMAfiltered	[-190,-180)	12.692440493979525	12.565355823121681	12.81952516483737	12.677423992636472	0.37790939331257484	12.542190853021685	12.812657132251259
ngfr_ap	[-180,-175)	0.11960647142999886	-0.16290057706279726	0.402113519922795	0.12090980827403124	0.00649506504891793	0.11926633006125437	0.1225532864868081		FAP	[-190,-180)	19.221127446742805	19.050425211469534	19.391829682016077	18.627738634519524	0.430547367015127	18.473669237926945	18.781808031112103
actinsm_ap	[-180,-175)	0.19421234152803718	0.08075911510810413	0.30766556794797023	0.20762544475953276	0.008768845681934135	0.20540662066448198	0.20984426885458354		LoxL2	[-190,-180)	8.047274019947297	7.947275261612014	8.147272778282579	7.910321215103428	0.22172027380077605	7.830979634097716	7.98966279610914
ngfr_ap	[-175,-170)	0.1259098319396379	-0.14008401102244172	0.3919036749017175	0.11764456559263983	0.006890069940299735	0.11590113735195147	0.1193879938333282		PDGFRafiltered	[-190,-180)	6.059982371102375	5.9875967284486125	6.132368013756138	5.923240735776289	0.39975299937920206	5.780190962118601	6.066290509433976
actinsm_ap	[-175,-170)	0.2164783739810871	0.10838313629365467	0.3245736116685195	0.2037764791622439	0.011812422890960182	0.2007875237760874	0.20676543454840038		PDGFRb	[-190,-180)	15.462667687557927	15.319585321145583	15.60575005397027	16.114533911161903	0.8704295950581332	15.80305468085873	16.426013141465074
ngfr_ap	[-170,-165)	0.11057236158304005	-0.13925643563204654	0.3604011587981266	0.11603858845812512	0.006649504818817944	0.11435603159176967	0.11772114532448057		TF	[-190,-180)	3.373323392145698	3.152016273620236	3.5946305106711605	4.983115704911567	1.5119125355241	4.442084752466399	5.524146657356735
actinsm_ap	[-170,-165)	0.21390431489528877	0.10082834050819009	0.3269802892823874	0.19996643862394317	0.014252744792721176	0.19635999660023953	0.2035728806476468		pSTAT3	[-190,-180)	4.680263727663114	4.623915790314109	4.736611665012119	4.599240195784262	0.1999516688707612	4.527688410009399	4.670791981559124
ngfr_ap	[-165,-160)	0.11046638640634081	-0.14373426092995006	0.3646670337426317	0.11918243529479389	0.011030728579040824	0.11639127586002748	0.12197359472956029		ASMAfiltered	[-180,-170)	12.420963476713546	12.326713677527383	12.515213275899708	12.774019804109411	0.3921292977271487	12.633698137051184	12.914341471167639
actinsm_ap	[-165,-160)	0.1895686763278232	0.08703612758420329	0.2921012250714431	0.19863681215827478	0.015202212545525229	0.1947901216453389	0.20248350267121065		FAP	[-180,-170)	18.23126384032172	18.089806225399993	18.372721455243447	18.752766418626795	0.46603434468568683	18.585998170164554	18.919534667089035
ngfr_ap	[-160,-155)	0.11363789093160796	-0.14781741487167294	0.3750931967348889	0.12260920237441664	0.01542801638123612	0.11870537560779318	0.1265130291410401		LoxL2	[-180,-170)	7.9971578314296385	7.921189320298778	8.0731263425605	7.749887937520983	0.4068956778339486	7.604282189204324	7.895493685837642
actinsm_ap	[-160,-155)	0.18566848638747951	0.0788398500730732	0.2924971227018858	0.19616082766389487	0.012301267670015296	0.1930481774821119	0.19927347784567784		PDGFRafiltered	[-180,-170)	5.459817669812783	5.395680935581987	5.52395440404358	5.897511092291485	0.35094432343859994	5.771927279006022	6.023094905576949
ngfr_ap	[-155,-150)	0.13532570561334267	-0.14692352176397144	0.4175749329906568	0.1269351157990102	0.014192092739349809	0.12334402086229111	0.1305262107357293		PDGFRb	[-180,-170)	15.876626036670327	15.755648367656448	15.997603705684206	16.756612862635244	1.6215926305920152	16.176333392233776	17.33689233303671
actinsm_ap	[-155,-150)	0.18756420919969533	0.07794498385603973	0.29718343454335094	0.19930309280649988	0.018441181930944194	0.1946368299603086	0.20396935565269117		TF	[-180,-170)	4.054493211678835	3.8458257200003607	4.26316070335731	5.414329010041123	1.6260793980952957	4.832443970508728	5.996214049573518
ngfr_ap	[-150,-145)	0.14304366733775173	-0.13015679150189743	0.4162441261774009	0.134336700884594	0.013061242306524489	0.13103175058757602	0.137641651181612		pSTAT3	[-180,-170)	4.615114014364839	4.568501397104743	4.661726631624935	4.649013172962315	0.20584520567403675	4.5753524121277005	4.722673933796929
actinsm_ap	[-150,-145)	0.2040984515091875	0.05316639485425567	0.35503050816411935	0.20760687655679372	0.021971802166250116	0.20204724353022507	0.21316650958336236		ASMAfiltered	[-170,-160)	12.389917246019134	12.303966587974497	12.475867904063772	12.863381529659929	0.5387791170758098	12.670581898715639	13.056181160604218
ngfr_ap	[-145,-140)	0.13220192870600786	-0.11265802545826592	0.37706188287028164	0.13960338267816094	0.006062229156297048	0.13806942705736314	0.14113733829895875		FAP	[-170,-160)	18.64637773043252	18.524940924018686	18.767814536846352	18.966773030603484	0.5137759726169073	18.78292065999528	19.150625401211688
actinsm_ap	[-145,-140)	0.2296156406083139	0.10188769713714493	0.35734358407948286	0.2151545643335652	0.018805258466809728	0.2103961774131773	0.2199129512539531		LoxL2	[-170,-160)	7.579175371979164	7.518075241606477	7.640275502351852	7.63344161882422	0.39421441702480453	7.49237380140804	7.7745094362403995
ngfr_ap	[-140,-135)	0.14747431183425985	-0.15006348584162965	0.44501210951014936	0.14033046314051958	0.0056230164317654045	0.13890764367280195	0.14175328260823722		PDGFRafiltered	[-170,-160)	5.776268874748435	5.716207000320026	5.836330749176845	5.877972916619138	0.3172980316830803	5.764429274207994	5.9915165590302815
actinsm_ap	[-140,-135)	0.23108759507929247	0.12102085136934634	0.3411543387892386	0.22303018461145502	0.01097892612666869	0.22025213300566351	0.22580823621724652		PDGFRb	[-170,-160)	17.394754527360405	17.287939975279254	17.501569079441555	17.438781717371636	1.7875800957676276	16.799104395396174	18.0784590393471
ngfr_ap	[-135,-130)	0.13997129989944257	-0.16594374152496005	0.4458863413238452	0.14061593501954955	0.005827704823635785	0.13914132224261735	0.14209054779648175		TF	[-170,-160)	5.95058426686582	5.740061866868102	6.161106666863539	5.628386531066313	1.8663221424192407	4.960531729576379	6.296241332556246
actinsm_ap	[-135,-130)	0.2234069252713367	0.11226195641163107	0.33455189413104236	0.2276924004952651	0.002925497682017841	0.2269521474468793	0.2284326535436509		pSTAT3	[-170,-160)	4.783633388090356	4.743168885034524	4.824097891146189	4.797035586112424	0.1715032648460397	4.735663930975678	4.85840724124917
ngfr_ap	[-130,-125)	0.13896110792513588	-0.16573660751027025	0.443658823360542	0.1431763639003744	0.0035892146576446	0.14226816728549968	0.1440845605152491		ASMAfiltered	[-160,-150)	13.160403050001168	13.080703246831888	13.240102853170448	13.022871352863731	0.5910241675494603	12.811376070713331	13.234366635014132
actinsm_ap	[-130,-125)	0.2269423105891445	0.1187335920131642	0.3351510291651248	0.22611890944242777	0.0036568298262889916	0.22519360382930848	0.22704421505554706		FAP	[-160,-150)	19.252877555055885	19.143711216174026	19.362043893937745	19.00120641104641	0.5401756607139435	18.807907033379397	19.194505788713425
ngfr_ap	[-125,-120)	0.14447102673290152	-0.17736074989108497	0.466302803356888	0.1434508257395467	0.004025936549545099	0.14243212323920734	0.14446952823988607		LoxL2	[-160,-150)	7.108154827191201	7.053360965836225	7.162948688546177	7.502026249698583	0.32526167685111507	7.385632853463085	7.61841964593408
actinsm_ap	[-125,-120)	0.22740953092823787	0.1028187893659309	0.35200027249054483	0.2211355272323404	0.008697168884863831	0.2189348398693253	0.2233362145953555		PDGFRafiltered	[-160,-150)	5.794592518352272	5.73944103297182	5.849744003732724	5.902917557549079	0.3393222917602426	5.781492634887609	6.024342480210549
ngfr_ap	[-120,-115)	0.14500407311013203	-0.17952603481741147	0.4695341810376755	0.14616728597032885	0.0054289927345239014	0.14479356127175938	0.14754101066889833		PDGFRb	[-160,-150)	19.324928668528614	19.21462072763579	19.435236609421437	17.914084606387892	1.4060138732710166	17.410949003544804	18.41722020923098
actinsm_ap	[-120,-115)	0.22174818534412735	0.08130919408704548	0.36218717660120925	0.2145240855571135	0.016020409251837342	0.21047036271263633	0.21857780840159066		TF	[-160,-150)	7.139182230559343	6.889762643203154	7.388601817915532	6.523030989190995	1.5624988069304029	5.9638979720056104	7.08216400637638
ngfr_ap	[-115,-110)	0.14884662103012156	-0.1459380395078924	0.44363128156813547	0.1530279491619858	0.011883583554229039	0.15002098764366464	0.15603491068030698		pSTAT3	[-160,-150)	4.8481050816745235	4.810828656341104	4.885381507007943	4.8392840154809615	0.16125895242922544	4.781578240462137	4.896989790499786
actinsm_ap	[-115,-110)	0.20617068402885552	0.07034529963993652	0.3419960684177745	0.2093037850087324	0.015193552392772317	0.20545928581678585	0.21314828420067894		ASMAfiltered	[-150,-140)	13.653183381586276	13.573339511963983	13.733027251208568	13.300819119128818	0.5633267225181331	13.099235240391977	13.502402997865659
ngfr_ap	[-110,-105)	0.1535536010533532	-0.10452060923582168	0.41162781134252807	0.15637659160529677	0.01120943375379341	0.15354021352237143	0.1592129696882221		FAP	[-150,-140)	19.482218580464483	19.375416525000695	19.58902063592827	19.35410755276215	0.48497607455252667	19.180561093318772	19.52765401220553
actinsm_ap	[-110,-105)	0.1903497168952023	0.08469608760204227	0.2960033461883623	0.19901510592931196	0.0171586158287941	0.1946733770838511	0.20335683477477282		LoxL2	[-150,-140)	7.435446043573799	7.379748239084023	7.491143848063574	7.3436253065580726	0.18755313528406936	7.276510279046483	7.410740334069662
ngfr_ap	[-105,-100)	0.17326442388342075	-0.12066157692723387	0.46719042469407535	0.15612246526203016	0.011541206497574855	0.15320213709209393	0.1590427934319664		PDGFRafiltered	[-150,-140)	6.29920314907982	6.241924420246639	6.356481877913001	6.095156691153834	0.29490031168851333	5.989627969908127	6.200685412399541
actinsm_ap	[-105,-100)	0.200840807847239	0.08053549966649015	0.32114611602798787	0.19828145104174608	0.015981669423909814	0.1942375307262176	0.20232537135727455		PDGFRb	[-150,-140)	19.134931666740915	19.029153313182764	19.240710020299066	18.30143867924601	0.8683583433583102	17.99070063684464	18.612176721647383
ngfr_ap	[-100,-95)	0.16121423894945636	-0.06690570958664166	0.3893341874855544	0.15550729438936342	0.012094682387164124	0.1524469174964373	0.15856767128228955		TF	[-150,-140)	7.624349554081866	7.387711093796087	7.860988014367646	7.296461828815073	0.8119548788599646	7.0059075069674615	7.587016150662685
actinsm_ap	[-100,-95)	0.17596613553113555	0.11025771708999828	0.24167455397227283	0.1954120595610224	0.015491531561364161	0.1914921612363876	0.1993319578856572		pSTAT3	[-150,-140)	5.058061718769283	5.0212946673392285	5.094828770199337	4.8906938171695	0.10201936106493338	4.854186657669248	4.927200976669751
ngfr_ap	[-95,-90)	0.1437334413937989	-0.07224511683664439	0.35971199962424216	0.16105466208356076	0.016524319818925107	0.15687343227310876	0.16523589189401275		ASMAfiltered	[-140,-130)	13.489889609998533	13.407170314243436	13.572608905753631	13.57209089890433	0.25985372427120046	13.479103437900088	13.665078359908572
actinsm_ap	[-95,-90)	0.218079910906298	0.12903771084092258	0.3071221109716734	0.19431157018017692	0.016123602896634157	0.19023173574087457	0.19839140461947927		FAP	[-140,-130)	19.39329434895744	19.282439796580714	19.504148901334165	19.70940104104895	0.48758549366562476	19.534920812968217	19.88388126912968
ngfr_ap	[-90,-85)	0.14577076666678784	-0.05773216667088324	0.3492737000044589	0.15776413425290675	0.015058207395949402	0.15395388207031446	0.16157438643549904		LoxL2	[-140,-130)	7.390197174319108	7.333841302206523	7.446553046431693	7.21526495060713	0.20486546280388873	7.1419547862559325	7.288575114958328
actinsm_ap	[-90,-85)	0.19182372662523706	0.09854448834544259	0.2851029649050315	0.19474436308304927	0.016369839283295076	0.19060222224132875	0.19888650392476978		PDGFRafiltered	[-140,-130)	6.184705575752085	6.127405656504422	6.2420054949997485	6.337042409946423	0.4320574925857359	6.182432621858582	6.491652198034264
ngfr_ap	[-85,-80)	0.18129043952433996	-0.05156022340116653	0.4141411024498465	0.15656059902469194	0.014953637980400575	0.15277680655495593	0.16034439149442795		PDGFRb	[-140,-130)	17.8391821326392	17.745834347728184	17.932529917550212	18.259225486448035	0.9266288701454494	17.927635603833433	18.590815369062636
actinsm_ap	[-85,-80)	0.1848472699909751	0.09910907110777807	0.2705854688741721	0.2018272649134046	0.013649112575822245	0.19837356291455552	0.2052809669122537		TF	[-140,-130)	7.846545682769112	7.6262172380365545	8.06687412750167	7.475923726872731	0.4652625441890021	7.3094316636712175	7.642415790074244
ngfr_ap	[-80,-75)	0.1568117847301507	-0.02630515431035657	0.33992872377065797	0.162128237433191	0.014144321735020334	0.15854923022834627	0.1657072446380357		pSTAT3	[-140,-130)	4.891505874505805	4.858674194444026	4.924337554567584	4.914150581245851	0.0829507134972886	4.88446704964269	4.943834112849012
actinsm_ap	[-80,-75)	0.20300477236160067	0.12097155866039434	0.285037986062807	0.20128763481359352	0.012877431222189883	0.19802919513811595	0.20454607448907108		ASMAfiltered	[-130,-120)	13.810702308038977	13.729323441818025	13.892081174259928	13.874694043101812	0.4625172198347181	13.709184381603619	14.040203704600005
ngfr_ap	[-75,-70)	0.15519656280838223	0.020298566076203006	0.29009455954056146	0.16600506306370258	0.010801530789517158	0.16327189867142794	0.16873822745597722		FAP	[-130,-120)	19.995769548900437	19.895951459246117	20.095587638554758	20.02200370992637	0.6079190787127374	19.8044626614612	20.23954475839154
actinsm_ap	[-75,-70)	0.2113806446829123	0.1343656260472847	0.2883956633185399	0.20699742014251257	0.013919204972757619	0.20347537533778598	0.21051946494723917		LoxL2	[-130,-120)	7.2051531157270965	7.153238236389847	7.257067995064346	7.179961958199419	0.24011379364563631	7.094038340649487	7.265885575749351
ngfr_ap	[-70,-65)	0.17157163343629417	0.02667913040560732	0.316464136466981	0.16328471486262414	0.007051288760126537	0.16150049263205585	0.16506893709319242		PDGFRafiltered	[-130,-120)	6.421013337836554	6.3693550037702416	6.472671671902866	6.719544341532644	0.6320537848369205	6.493366799398334	6.945721883666954
actinsm_ap	[-70,-65)	0.2153817604072425	0.1368299149287152	0.2939336058857698	0.21217472051831038	0.006408705892845195	0.21055309418698664	0.2137963468496341		PDGFRb	[-130,-120)	17.813396400960926	17.7315885965841	17.895204205337752	17.828462162499985	0.7992256606511581	17.542462932887922	18.114461392112048
ngfr_ap	[-65,-60)	0.16515489481934587	0.0369601868132349	0.29334960282545686	0.1660757470725951	0.006595800628627341	0.164406779241276	0.16774471490391418		TF	[-130,-120)	7.921647409799224	7.731713128902742	8.111581690695706	7.475247488868942	0.4658763945592866	7.308535762133534	7.64195921560435
actinsm_ap	[-65,-60)	0.2203726532698323	0.13956933990026343	0.30117596663940116	0.21442959983353643	0.0038472196196097457	0.21345611895582764	0.21540308071124523		pSTAT3	[-130,-120)	4.872163022807531	4.838517596190937	4.905808449424126	4.88676521238163	0.12309473558123013	4.842716326968154	4.930814097795106
ngfr_ap	[-60,-55)	0.16768869851894783	0.03570686459406411	0.29967053244383157	0.1731827051866866	0.010136769056595182	0.17061774872097107	0.17574766165240213		ASMAfiltered	[-120,-110)	13.746276144896699	13.667134546842071	13.825417742951327	13.508600501245823	1.0424867587502824	13.135551405649412	13.881649596842234
actinsm_ap	[-60,-55)	0.21073377186996428	0.12652169677095065	0.2949458469689779	0.21840501618789884	0.00796985629295784	0.21638836430253844	0.22042166807325925		FAP	[-120,-110)	20.4228451718665	20.329883034292404	20.515807309440593	20.453104410574344	0.8467882308953493	20.15008513378671	20.756123687361978
ngfr_ap	[-55,-50)	0.17076694578000534	0.032189469576595686	0.309344421983415	0.18036577557632577	0.018215528637806046	0.1757566108912954	0.18497494026135614		LoxL2	[-120,-110)	6.937373592224443	6.886728020698401	6.988019163750485	6.7492633980809815	0.842656106059629	6.447722783175543	7.05080401298642
actinsm_ap	[-55,-50)	0.2142791689377307	0.12705491716395267	0.3015034207115087	0.2213528140870733	0.00920251617793045	0.21902425621625182	0.22368137195789478		PDGFRafiltered	[-120,-110)	6.985697468711383	6.935390944518866	7.0360039929038996	6.2412564810844415	1.4303491175858207	5.729412622902324	6.753100339266559
ngfr_ap	[-50,-45)	0.19073135337883973	0.031463267230703584	0.3499994395269759	0.19186357249767322	0.02357059839993459	0.18589938820688467	0.19782775678846176		PDGFRb	[-120,-110)	17.183688563370513	17.10997737132556	17.257399755415467	17.05967641686329	1.0406399186031947	16.687288204525874	17.432064629200706
actinsm_ap	[-50,-45)	0.23125772645472442	0.13376340259074004	0.3287520503187088	0.227401284769761	0.015899217184604766	0.22337822774934532	0.23142434179017665		TF	[-120,-110)	6.847893757154103	6.714684455266249	6.981103059041957	7.381578466941458	0.475388926892667	7.211462724227896	7.55169420965502
ngfr_ap	[-45,-40)	0.20748698538449012	0.04070977280122906	0.3742641979677512	0.2073222203400001	0.028568250135806696	0.20009345568225734	0.2145509849977429		pSTAT3	[-120,-110)	4.900917208472111	4.865973696317043	4.93586072062718	5.0563148047361945	0.48114007039559537	4.884141041751004	5.228488567721385
actinsm_ap	[-45,-40)	0.23012074990311474	0.14639580563221893	0.31384569417401054	0.23754085758081223	0.018556296491210694	0.2328454667319995	0.24223624842962496		ASMAfiltered	[-110,-100)	14.67341877098858	14.594176467581201	14.752661074395958	13.407173486794886	1.0690932200066299	13.024603391314889	13.789743582274882
ngfr_ap	[-40,-35)	0.22264387942608307	0.05329012534873123	0.3919976335034349	0.22584919985554647	0.028969686023046632	0.21851885790342146	0.23317954180767148		FAP	[-110,-100)	20.815890899442987	20.732723526531238	20.899058272354736	21.16131734739863	1.1612278574316057	20.74577729534509	21.57685739945217
actinsm_ap	[-40,-35)	0.2506150066832708	0.157358002051786	0.34387201131475564	0.24952272416014196	0.01911454024468626	0.24468607815232063	0.2543593701679633		LoxL2	[-110,-100)	6.9316398651526505	6.8812735791280355	6.9820061511772655	6.134128695360017	1.2713659212683255	5.679176243330978	6.589081147389057
ngfr_ap	[-35,-30)	0.2449819377305823	0.06876328741630658	0.42120058804485805	0.24357477285074838	0.029223492611632824	0.2361802089708276	0.2509693367306692		PDGFRafiltered	[-110,-100)	7.707102176283376	7.658194738409027	7.756009614157725	6.14048322004768	1.452901199924055	5.620569202844858	6.6603972372505025
actinsm_ap	[-35,-30)	0.2614316359252205	0.16086919999225044	0.36199407185819055	0.2598630469839397	0.020683619065401407	0.2546293692548726	0.26509672471300677		PDGFRb	[-110,-100)	17.171112048788373	17.105329017853553	17.236895079723194	16.81469612265097	0.9516298198221925	16.474159765092992	17.15523248020895
ngfr_ap	[-30,-25)	0.26340184335773725	0.09368409909774297	0.4331195876177315	0.2626430314619484	0.030849259188165067	0.2548370918794799	0.2704489710444169		TF	[-110,-100)	7.135801040540407	7.021052045511559	7.250550035569256	6.618276788014754	1.500621956342095	6.081286117441036	7.1552674585884715
actinsm_ap	[-30,-25)	0.2741885018343794	0.16734268565239274	0.381034318016366	0.2749904588468913	0.02114698800703596	0.26963953259847634	0.2803413850953062		pSTAT3	[-110,-100)	4.711178237353417	4.684822170800024	4.73753430390681	5.145508361977891	0.4842762473282161	4.972212332490489	5.318804391465292
ngfr_ap	[-25,-20)	0.2793592183548492	0.13020517451517946	0.428513262194519	0.28359237354098876	0.032421623386323886	0.27538857092208235	0.29179617615989517		ASMAfiltered	[-100,-90)	11.822715672306327	11.328195455357589	12.317235889255064	13.470218861814232	1.1074454723763674	13.073924589081598	13.866513134546866
actinsm_ap	[-25,-20)	0.2829593405737131	0.18742147679307108	0.3784972043543551	0.28833346799538895	0.0228969400665088	0.2825397427816847	0.2941271932090932		FAP	[-100,-90)	21.637722083704357	21.068896760087657	22.206547407321057	22.05621210692026	1.6568122246807364	21.463329466635063	22.649094747205456
ngfr_ap	[-20,-15)	0.30282827844049015	0.17966301569697504	0.42599354118400523	0.3031180646478763	0.03275188729175456	0.29483069373073817	0.3114054355650144		LoxL2	[-100,-90)	5.281953242981606	5.030630704984147	5.533275780979065	5.544884238998059	1.3321705771803405	5.068173120294711	6.021595357701408
actinsm_ap	[-20,-15)	0.3057578092178726	0.2240256982148494	0.3874899202208958	0.301760732512092	0.022862239357544823	0.2959757877892251	0.3075456772349589		PDGFRafiltered	[-100,-90)	3.9077638468388107	3.5661255725873158	4.249402121090306	6.101874294245851	1.4461319878356167	5.5843826084791806	6.619365980012522
ngfr_ap	[-15,-10)	0.32739058982128477	0.21716660905999746	0.4376145705825721	0.3135078912557382	0.024100144689792342	0.3074097132661209	0.3196060692453555		PDGFRb	[-100,-90)	15.291002938557435	14.96990924037933	15.61209663673554	16.528782982116233	0.774904575457981	16.2514869410666	16.806079023165868
actinsm_ap	[-15,-10)	0.31733005242575907	0.23803376924471387	0.39662633560680427	0.3068761139523085	0.017346798902128355	0.30248676821945564	0.3112654596851614		TF	[-100,-90)	7.156004444444444	5.875877809445217	8.43613107944367	5.742803350010954	1.7976287328005045	5.099530169454435	6.386076530567473
ngfr_ap	[-10,-5)	0.34261039326501985	0.2698048643899829	0.4154159221400568	0.29084873187144183	0.07129133922954645	0.27280953412653786	0.3088879296163458		pSTAT3	[-100,-90)	5.9058096805421085	5.5235644715727394	6.288054889511478	5.2303973832047514	0.46102512686710645	5.065421660317712	5.395373106091791
actinsm_ap	[-10,-5)	0.328567958508736	0.24686291992681098	0.410272997090661	0.27776546737134317	0.07923788233486263	0.257715516791461	0.29781541795122535		ASMAfiltered	[-90,-80)	12.982754537743848	12.50152441783345	13.463984657654246	13.593324858965548	1.1777825243744646	13.171860795427838	14.014788922503259
ngfr_ap	[-5,0)	0.315350976397047	0.2816946022517863	0.34900735054230775	0.24687619943962064	0.11590274194951185	0.21754875933540527	0.276203639543836		FAP	[-90,-80)	22.93435903307888	22.374349149868912	23.49436891628885	22.986704791139925	1.8095634737412711	22.339160818386997	23.634248763892852
actinsm_ap	[-5,0)	0.2997654090354616	0.2564156193045256	0.3431151987663976	0.22630155658514606	0.12617378533295068	0.19437518392274483	0.2582279292475473		LoxL2	[-90,-80)	4.314523660714287	4.168422172535724	4.46062514889285	4.971505271791475	1.1926589532979135	4.544717746532053	5.398292797050897
ngfr_ap	[0,5)	0.16606342143336741	0.12881220913872748	0.20331463372800734	0.19554145314907825	0.12758041373007017	0.1632591543940624	0.2278237519040941		PDGFRafiltered	[-90,-80)	5.6808392705682795	5.417673476455648	5.944005064680911	6.275005313066389	1.6197877920461137	5.695371695843962	6.854638930288816
actinsm_ap	[0,5)	0.13740610766888664	0.057650667854317494	0.21716154748345579	0.1717774099991179	0.13555850870794076	0.13747637468383014	0.20607844531440564		PDGFRb	[-90,-80)	16.61428066157761	16.260454619045813	16.968106704109406	16.50994391265821	0.7559147600237062	16.23944328978903	16.780444535527387
ngfr_ap	[5,10)	0.08296561628138413	0.054476178032203185	0.11145505453056508	0.14024125818295125	0.10599512785647788	0.11342079033842328	0.1670617260274792		TF	[-90,-80)	4.030037288135594	2.5630293427538673	5.49704523351732	4.957494078348919	2.0360324076242016	4.228909238403598	5.68607891829424
actinsm_ap	[5,10)	0.04843825528688688	-0.0010298840670847423	0.09790639464085851	0.11488156534195466	0.11072474091229331	0.08686434027428039	0.14289879040962894		pSTAT3	[-90,-80)	5.337473660714284	5.14575522687108	5.529192094557489	5.203517309699654	0.48815774873420176	5.028832302772582	5.3782023166267265
ngfr_ap	[10,15)	0.07071685836857283	0.04209924096887005	0.09933447576827562	0.08997996746223522	0.04316077751754997	0.0790587839232927	0.10090115100117773		ASMAfiltered	[-80,-70)	14.125929183135709	13.674284263959706	14.577574102311711	13.48937948251986	1.0772733916881272	13.103882150197773	13.874876814841947
actinsm_ap	[10,15)	0.04470931949561831	0.005087302601031414	0.08433133639020521	0.0631062380839151	0.04162135309659048	0.05257458266778716	0.07363789350004304		FAP	[-80,-70)	24.470243346508564	23.94200342158243	24.998483271434697	23.633856252039276	1.3625092949549755	23.14628856260984	24.121423941468713
ngfr_ap	[15,20)	0.06610941843438485	0.03987411303809919	0.09234472383067051	0.06917076197596593	0.008359264997136072	0.06705557609343035	0.07128594785850151		LoxL2	[-80,-70)	4.258930833917308	4.108918215814222	4.408943452020394	4.4202715702180315	0.49040567791562434	4.244782152164338	4.595760988271725
actinsm_ap	[15,20)	0.04408873522291987	0.0038633840267634986	0.08431408641907623	0.04429963800057797	0.0027309766096185544	0.043608605574619576	0.044990670426536365		PDGFRafiltered	[-80,-70)	6.227968708827408	5.981416005922141	6.474521411732675	6.474065434009015	1.8800320707354745	5.801304597678703	7.146826270339327
ngfr_ap	[20,25)	0.0640445227934669	0.03805454332199959	0.0900345022649342	0.06376106098804792	0.005443945515454334	0.062383552713872255	0.06513856926222357		PDGFRb	[-80,-70)	16.383830698287223	16.06767012975656	16.699991266817886	16.3774928933988	0.6634700468787333	16.14007318627453	16.614912600523066
actinsm_ap	[20,25)	0.04088877274526382	0.004608978488846852	0.07716856700168079	0.04298008436450531	0.001584778695430795	0.04257908002684323	0.04338108870216739		TF	[-80,-70)	3.5442802197802203	2.754649101991946	4.333911337568495	4.028643511496443	1.8441639572123698	3.3687179147490145	4.688569108243872
ngfr_ap	[25,30)	0.062017394002020956	0.037383203004305546	0.08665158499973637	0.06099022246774468	0.004454300730727493	0.05986312887453635	0.06211731606095301		pSTAT3	[-80,-70)	5.296608128941839	5.122654485748489	5.47056177213519	5.174884097358712	0.5269159467122174	4.98632964740871	5.363438547308713
actinsm_ap	[25,30)	0.04337310725220098	0.003655982714273004	0.08309023179012896	0.04236542837750916	0.0013203490483904986	0.04203133397230348	0.04269952278271484		ASMAfiltered	[-70,-60)	14.36180613065327	13.96548597568697	14.758126285619568	14.017528958644883	0.5954899331583142	13.804435622794955	14.230622294494811
ngfr_ap	[30,35)	0.05591711134179404	0.027120783244307375	0.08471343943928071	0.05870223329507061	0.004090672916520541	0.05766715023381352	0.05973731635632771		FAP	[-70,-60)	25.07530859296483	24.656775052362594	25.493842133567068	24.040186410197183	0.8088441043687152	23.750745264704882	24.329627555689484
actinsm_ap	[30,35)	0.04184048710652357	0.005364067359044961	0.07831690685400218	0.04119424636454122	0.0018857076116567024	0.04071709650505804	0.0416713962240244		LoxL2	[-70,-60)	4.070478756191525	3.941938158663572	4.199019353719478	4.106874300045791	0.23762420685834815	4.0218415696861385	4.191907030405444
ngfr_ap	[35,40)	0.056862665767056675	0.025453361358547262	0.0882719701755661	0.055251984350544056	0.005493097673261877	0.0538620388644453	0.05664192983664281		PDGFRafiltered	[-70,-60)	7.851352562814067	7.609340924526576	8.093364201101558	7.336607854324859	1.311700333753878	6.867221918155277	7.8059937904944405
actinsm_ap	[35,40)	0.041636039560637564	0.006142130316530159	0.07712994880474497	0.0404495026585567	0.002626377357298585	0.03978493749519935	0.04111406782191405		PDGFRb	[-70,-60)	17.08949321608041	16.79398776393879	17.38499866822203	16.398504685354432	0.6207473140325874	16.176373111835588	16.620636258873276
ngfr_ap	[40,45)	0.0546694725710145	0.02494845897205132	0.08439048616997769	0.05116041079113257	0.006684015625875326	0.04946912148575196	0.05285170009651319		TF	[-70,-60)	2.9213473988439302	2.415749622744225	3.4269451749436355	3.1561822517466274	0.6209917888120055	2.9339631940515187	3.378401309441736
actinsm_ap	[40,45)	0.038232825158080165	0.0075141457285371124	0.06895150458762322	0.039399276847119226	0.0021763769850998292	0.03884857748831966	0.039949976205918794		pSTAT3	[-70,-60)	4.76651684094662	4.651100480451027	4.881933201442213	4.917568076028783	0.37215713305327075	4.784393356311761	5.050742795745806
ngfr_ap	[45,50)	0.04679327807083412	0.025750321864093133	0.0678362342775751	0.04785123715150177	0.007750957720721799	0.04588997424709356	0.049812500055909974		ASMAfiltered	[-60,-50)	14.153691888760141	13.833177479465244	14.474206298055039	14.400688055179444	0.3121772672777702	14.28897685477692	14.512399255581968
actinsm_ap	[45,50)	0.03716505421534122	0.0011187835007964997	0.07321132492988594	0.038516269324405036	0.0018016966026966768	0.03806037718317707	0.038972161465633		FAP	[-60,-50)	24.051648203939756	23.711055864520745	24.392240543358767	24.138171014361276	0.6567713101880391	23.903148419375967	24.373193609346586
ngfr_ap	[50,55)	0.04155952620496353	0.02559956645138143	0.057519485958545634	0.04415674883085869	0.006715059263630244	0.04245760440133209	0.04585589326038529		LoxL2	[-60,-50)	4.175471357285431	4.062005954522826	4.288936760048037	3.976290874747215	0.27191268185894496	3.8789881711903136	4.073593578304117
actinsm_ap	[50,55)	0.03812197819501361	3.030274548347228e-4	0.0759409289351925	0.037345398224410326	9.842176037909494e-4	0.03709635680969326	0.03759443963912739		PDGFRafiltered	[-60,-50)	8.702402780996511	8.505095925538239	8.899709636454784	7.974240602497853	1.0554642070128326	7.596547586681969	8.351933618313737
ngfr_ap	[55,60)	0.03937124314364	0.020969589077641466	0.05777289720963854	0.041560788535624865	0.003249697928377722	0.040738501506446506	0.042383075564803224		PDGFRb	[-60,-50)	16.508856952491314	16.268187957678485	16.749525947304143	16.15516090501928	0.7417134558699481	15.889742153575693	16.420579656462866
actinsm_ap	[55,60)	0.0374254494929526	0.0047826351893638375	0.07006826379654137	0.03698035616629906	9.083459841035393e-4	0.036750512920189264	0.03721019941240885		TF	[-60,-50)	2.4915482062780265	2.209456733459098	2.773639679096955	2.9495750514724497	0.3843196866061771	2.812048017862737	3.0871020850821624
ngfr_ap	[60,65)	0.03839022416384128	0.019283292696287653	0.05749715563139491	0.03995237701641234	0.001566998275336085	0.0395558717457834	0.04034888228704128		pSTAT3	[-60,-50)	4.568012175648706	4.472126512177601	4.6638978391198105	4.757848922664062	0.3136631317870026	4.645606012475589	4.870091832852534
actinsm_ap	[60,65)	0.035781684060664024	5.85453182089718e-4	0.07097791493923833	0.03667417158702067	0.0010735260470420142	0.036402532018228975	0.03694581115581236		ASMAfiltered	[-50,-40)	14.463463052931443	14.245358808466605	14.681567297396281	14.650993600215113	0.48865611889374627	14.476130253816839	14.825856946613387
ngfr_ap	[65,70)	0.041689671094845386	0.02449797180329706	0.05888137038639371	0.040022781787088	0.0016622710906255566	0.039602169168030846	0.04044339440614515		FAP	[-50,-40)	23.66937287449388	23.42669867211948	23.912047076868284	23.87390545923604	0.7490939687534349	23.605845625176187	24.14196529329589
actinsm_ap	[65,70)	0.036407614867523815	-0.005378296833193352	0.07819352656824098	0.035797105273445366	0.0013506031077317484	0.035455355534998075	0.03613885501189266		LoxL2	[-50,-40)	3.714966892120405	3.6429358640181833	3.786997920222627	3.9296140634477807	0.22770221786685166	3.848131871249622	4.011096255645939
ngfr_ap	[70,75)	0.03875122047477153	0.020380302579273837	0.05712213837026922	0.04045805571914205	0.0017324744414598222	0.0400196792013878	0.040896432236896305		PDGFRafiltered	[-50,-40)	8.220475948418027	8.089022601413182	8.351929295422872	8.714336192766263	0.788474340845058	8.43218427353629	8.996488111996236
actinsm_ap	[70,75)	0.03563413131894929	-0.00648073338947934	0.07774899602737792	0.03479141170141707	0.001669487427982076	0.03436897309707229	0.03521385030576185		PDGFRb	[-50,-40)	15.396061898335603	15.241473118335971	15.550650678335234	16.131066841229618	0.7343483565063831	15.868283656745028	16.393850025714208
ngfr_ap	[75,80)	0.04191155005834178	0.012712401389802144	0.07111069872688142	0.041257312531980055	0.0014365597128948371	0.040893812771513605	0.041620812292446505		TF	[-50,-40)	2.793698145695365	2.52516273055224	3.0622335608384903	2.948169409253648	0.3816040407706977	2.811614157025696	3.0847246614815997
actinsm_ap	[75,80)	0.033736646627137115	-0.003675957623937756	0.07114925087821199	0.03425759922452621	0.0017001228550891704	0.03382740878758077	0.03468778966147165		pSTAT3	[-50,-40)	4.619229573892467	4.5474833753941075	4.690975772390826	4.621656553203431	0.08768771612767146	4.590277906979131	4.653035199427731
ngfr_ap	[80,85)	0.041547612803910255	0.011473409536707474	0.07162181607111304	0.04111451927442657	0.0014182061421632148	0.0407556636081142	0.04147337494073893		ASMAfiltered	[-40,-30)	14.898550020416662	14.714401290565068	15.082698750268257	15.002144611352174	0.7755312919432577	14.724624302688522	15.279664920015826
actinsm_ap	[80,85)	0.0323969816328111	-0.0036302350531210933	0.0684241983187433	0.03400267085156014	0.0013583483076183907	0.03365896130714148	0.0343463803959788		FAP	[-40,-30)	23.424282053899347	23.22614738143897	23.622416726359724	23.288213660055394	0.7191566483200144	23.030866758527804	23.545560561582985
ngfr_ap	[85,90)	0.04238650822803132	0.013841589956338846	0.0709314264997238	0.04114314445371844	0.0013587792449349344	0.04079932586711382	0.04148696304032305		LoxL2	[-40,-30)	3.661606534221408	3.602585094790402	3.7206279736524137	3.986902705207777	0.29737704970807655	3.8804876946442706	4.093317715771283
actinsm_ap	[85,90)	0.03311262167620972	-0.005657507055735159	0.0718827504081546	0.033862635260641746	0.0011713255874870876	0.03356624899374457	0.03415902152753892		PDGFRafiltered	[-40,-30)	8.869003011433255	8.761520124877748	8.976485897988763	9.39397066567577	1.210340162444316	8.9608560009819609	9.827085330369579
ngfr_ap	[90,95)	0.040975704807077934	0.012001369045281745	0.06995004056887412	0.0409510430525626	0.001488518858837322	0.04057439581417748	0.04132769029094772		PDGFRb	[-40,-30)	15.39756175990186	15.26093031056503	15.53419320923869	16.272208097141856	0.9884611954551802	15.918491801081897	16.625924393201814
actinsm_ap	[90,95)	0.03513297300269347	-0.005097921929569656	0.07536386793495659	0.033894132419017904	0.0013500830971823461	0.03355251426139419	0.03423575057664162		TF	[-40,-30)	2.9970012867647062	2.7972989637093644	3.196703609820048	3.6004577099906334	1.4930782201020087	3.0661665307612047	4.134748889220062
ngfr_ap	[95,100]	0.03889434637123089	0.012221591105767936	0.06556710163669384	0.040752186468780045	0.001756778000826952	0.0403076603020212	0.04119671263553889		pSTAT3	[-40,-30)	4.538877893890676	4.48733577613016	4.590420011651193	4.6509735661547085	0.15034543269200443	4.597173144017895	4.704773988291522
actinsm_ap	[95,100]	0.034933953364357326	-0.002898603648454935	0.07276651037716958	0.03439318268108684	0.00111345389195951	0.034111439973572015	0.03467492538860167		ASMAfiltered	[-30,-20)	15.37745690831405	15.208296512827069	15.546617303801032	15.400203342480447	0.741193305742265	15.134970724369564	15.66543596059133
										FAP	[-30,-20)	23.148915570882384	22.985403438163885	23.312427703600882	22.48224903857243	1.4922560293936873	21.94825207650938	23.01624600063548
										LoxL2	[-30,-20)	4.025546777420135	3.969614306885039	4.08147924795523	4.169277991454988	0.5837058245483088	3.960401544714177	4.378154438195798
										PDGFRafiltered	[-30,-20)	9.928446660169453	9.828498036784989	10.028395283553916	9.524884673698056	1.1507718658799795	9.113086250168003	9.936683097228109
										PDGFRb	[-30,-20)	16.263360379338906	16.14527321656823	16.38144754210958	16.300110374597253	0.99872710257123265	15.942720470855493	16.65750027833901
										TF	[-30,-20)	3.5372520086862123	3.370016721264895	3.7044872961075295	4.9397617005465175	2.7358803260044953	3.960739499344181	5.918783901748854
										pSTAT3	[-30,-20)	4.615646281638686	4.572355124270492	4.65893743900688	4.803223149116052	0.3269959234069751	4.686209160720727	4.920237137511377
										ASMAfiltered	[-20,-10)	16.117561186338577	15.954428067019256	16.2806943056579	14.529919607709328	2.5247595936566314	13.626445990316762	15.433393225101893
										FAP	[-20,-10)	22.146849597061603	21.98520051378027	22.308498680342936	19.82148160245675	5.452393390942056	17.87036768541753	21.77259551949597
										LoxL2	[-20,-10)	4.356921964991506	4.304411606407297	4.409432323575715	4.361089920991685	0.5539096043049943	4.16287591472857	4.559303927254801
										PDGFRafiltered	[-20,-10)	11.249524927361604	11.141603709446692	11.357446145276516	9.548271948565887	1.1183667989234585	9.148069529320209	9.948474367811565
										PDGFRb	[-20,-10)	17.795199495641604	17.669410087783167	17.920988903500042	15.611986905047242	2.218167668922813	14.81822579889676	16.405748011197723
										TF	[-20,-10)	6.182788902528857	5.9975919284174974	6.367985876640217	6.103342549752629	2.830520621264675	5.090453753835832	7.1162313456694255
										pSTAT3	[-20,-10)	4.913101905703007	4.872243248969355	4.953960562436659	4.696824085403394	0.46094684948675474	4.531876373717169	4.861771797089619
										ASMAfiltered	[-10,0)	16.143985544401502	16.01430619911186	16.273664889691144	13.172398104064717	3.7865122328707526	11.817412103445841	14.527384104683593
										FAP	[-10,0)	20.02182509652494	19.890874119067156	20.15277607398272	16.716211817726784	7.069153231730273	14.18654782190703	19.245875813546537
										LoxL2	[-10,0)	5.087347788521482	5.054691514743899	5.120004062299065	4.506848000705073	0.39768649792563415	4.364537715095394	4.649158286314752
										PDGFRafiltered	[-10,0)	9.35697282110794	9.266560978376212	9.447384663839667	9.12285228949094	1.6964933326451475	8.515769947085657	9.729934631896223
										PDGFRb	[-10,0)	16.648368339768293	16.57100609346019	16.725730586076395	14.701281830489455	3.0911780345157616	13.595117977160529	15.807445683818381
										TF	[-10,0)	9.188068159057448	9.060417485631143	9.315718832483752	7.051943328061631	2.268120327724591	6.240306892529529	7.863579763593733
										pSTAT3	[-10,0)	5.329260090455421	5.287289558647312	5.371230622263529	4.442034361888423	0.7985415958235133	4.156279921731131	4.727788802045715
										ASMAfiltered	[0,10)	10.112044379075849	10.023674866900251	10.200413891251447	11.678083014999652	4.155109048876292	10.19119633775691	13.164969692242394
										FAP	[0,10)	10.365535693915465	10.30025302439662	10.43081836343431	13.610961554495734	6.946073411880313	11.125341106563571	16.096582002427898
										LoxL2	[0,10)	4.6740265398038945	4.652539071160316	4.695514008447473	4.573623104605909	0.31638864574454073	4.460404881773549	4.68684132743827
										PDGFRafiltered	[0,10)	8.337412322757183	8.276747141558566	8.3980775039558	8.430993620740526	1.9692734937556917	7.726298151314886	9.135689090166167
										PDGFRb	[0,10)	11.955444550585552	11.918014019865748	11.992875081305357	13.584277599428095	3.3810875515623753	12.374370957779554	14.794184241076636
										TF	[0,10)	8.61160239172592	8.542185428638561	8.68101935481328	7.806327409435956	1.166738435335478	7.388815422404827	8.223839396467085
										pSTAT3	[0,10)	4.087234255329181	4.053278327341857	4.121190183316505	4.14366790201397	0.9763613406063849	3.7942814834035836	4.493054320624356
										ASMAfiltered	[10,20)	8.110942502193604	8.034353539657713	8.187531464729494	10.039322027662138	3.5361716584229854	8.773919251103372	11.304724804220903
										FAP	[10,20)	7.897933130249525	7.849415859901889	7.946450400597161	10.690356401804118	5.345344856329021	8.77754931090645	12.603163492701787
										LoxL2	[10,20)	4.390396932788348	4.367679740035554	4.413114125541142	4.557081742895997	0.3323118839666056	4.438165462445305	4.67599802334669
										PDGFRafiltered	[10,20)	6.74190471605852	6.686625421885976	6.797184010231064	7.455764001530793	1.327258118043209	6.980810783753167	7.930717219308418
										PDGFRb	[10,20)	10.844036387112917	10.808576067674158	10.879496706551675	12.138054375161497	2.5816135455715754	11.214235832363475	13.06187291795952
										TF	[10,20)	7.74000517830972	7.681364172147383	7.798646184472057	8.00301566606546	0.8697025535967933	7.6917966042079176	8.314234727923003
										pSTAT3	[10,20)	3.264929276315819	3.2368920953383284	3.2929664572933097	3.7553161117357066	0.9799690558422417	3.404638688808374	4.105993534663039
										ASMAfiltered	[20,30)	7.905881462988727	7.823454373092471	7.988308552884984	8.37686040710719	0.9754389727050612	8.027804053611307	8.725916760603072
										FAP	[20,30)	7.622664254727132	7.573956861358896	7.671371648095368	8.148241770122699	1.2570950148296725	7.6983960963770235	8.598087443868375
										LoxL2	[20,30)	4.359422296924316	4.3378164704101865	4.381028123438445	4.374565752849469	0.18718050265793004	4.307584070210611	4.441547435488326
										PDGFRafiltered	[20,30)	6.4691533164173904	6.411710850272559	6.526595782562222	6.822113714633355	0.8703009579422105	6.51068051653093	7.13354691273578
										PDGFRb	[20,30)	10.67833922403211	10.6416397987821	10.71503864928212	10.89523386177022	0.6115274716545946	10.67640156647413	11.114066157066311
										TF	[20,30)	7.30917241555783	7.249412664740759	7.3689321663749014	7.560511186490622	0.6515028873697066	7.327373872398427	7.793648500582817
										pSTAT3	[20,30)	3.123813982266421	3.097040812378034	3.1505871521548077	3.269931840655962	0.47792224931295657	3.0989095601568497	3.440954121155074
										ASMAfiltered	[30,40)	7.923756249651004	7.840251750024452	8.007260749277556	7.893921702281313	0.15053704668110227	7.840052711959114	7.947790692603512
										FAP	[30,40)	7.543823833603527	7.492010222942718	7.595637444264336	7.509772797970972	0.2816337818984732	7.4089914434408	7.610554152501144
										LoxL2	[30,40)	4.274215156441949	4.253004893948156	4.295425418935742	4.261682976847785	0.11932826080541724	4.218981907123007	4.304384046572563
										PDGFRafiltered	[30,40)	6.3733768313129255	6.315983485809529	6.430770176816322	6.357296785293544	0.2772301052322143	6.258091266220137	6.456502304366951
										PDGFRb	[30,40)	10.564083374308607	10.526916268791545	10.60125047982567	10.570279062962609	0.20160004274447665	10.498137414172573	10.642420711752644
										TF	[30,40)	7.1662301856763815	7.101356883447575	7.231103487905188	7.229381076924527	0.3202684728060608	7.114774475808969	7.343987678040086
										pSTAT3	[30,40)	2.97134295431169	2.9490865965012865	2.9935993121220936	3.022287841321922	0.17043277804323725	2.9612992549678543	3.0832764276759894
										ASMAfiltered	[40,50)	7.83167744162676	7.749749882483609	7.913605000769911	7.7772791793490494	0.1655420161986591	7.71804072964428	7.8365176290538185
										FAP	[40,50)	7.311251938117848	7.265144640689755	7.357359235545941	7.396526944414613	0.1831579468135815	7.330984714897942	7.462069173931284
										LoxL2	[40,50)	4.174767838288835	4.154146382866534	4.195389293711136	4.207109869233368	0.10756185558907667	4.168619353539644	4.245600384927092
										PDGFRafiltered	[40,50)	6.188721386620753	6.132197300922604	6.245245472318903	6.165822546451965	0.2757937181259355	6.067131031903244	6.2645140610006855
										PDGFRb	[40,50)	10.43426577281192	10.397355203811554	10.471176341812285	10.48393883952456	0.13720450726519884	10.434840837159147	10.533036841889974
										TF	[40,50)	6.975545761183257	6.914671181869358	7.036420340497156	7.076069268028382	0.15614956543402814	7.020191863664256	7.131946672392508
										pSTAT3	[40,50)	2.902338735056697	2.8802799411726894	2.924397528940705	2.9435480140307826	0.11082992433451153	2.9038880349557754	2.9832079931057898
										ASMAfiltered	[50,60)	7.69735085494647	7.613658817404874	7.781042892488067	7.690651755616126	0.1925473981788517	7.621749554080088	7.759553957152164
										FAP	[50,60)	7.173190833156829	7.128047742811872	7.218333923501786	7.322819008147215	0.13798857447075377	7.273440430935682	7.372197585358749
										LoxL2	[50,60)	4.109612659795478	4.089172044352959	4.130053275237997	4.1558190321020785	0.0720605498278234	4.130032495519422	4.181605568684735
										PDGFRafiltered	[50,60)	6.013327676058127	5.9560391366086884	6.070616215507566	6.027960809464723	0.2579674407956312	5.935648346333301	6.120273272596145
										PDGFRb	[50,60)	10.330670556547492	10.292502075351827	10.368839037743157	10.413186155955254	0.09730835394837768	10.378364808700988	10.448007503209519
										TF	[50,60)	6.9559518438954475	6.892850596941929	7.019053090848966	6.967167807495113	0.14218700455556513	6.91628684137272	7.018048773617506
										pSTAT3	[50,60)	2.8490142586589835	2.8292419326280434	2.8687865846899236	2.890270885789552	0.04965280785722913	2.872502856690394	2.90803891488871
										ASMAfiltered	[60,70)	7.52772988753229	7.444393087989584	7.611066687074996	7.63108746251329	0.14178245516968468	7.580351262529421	7.681823662497159
										FAP	[60,70)	7.331703862467729	7.280453933198531	7.382953791736927	7.2155155696504085	0.131622726043183	7.168414982042748	7.262616157258069
										LoxL2	[60,70)	4.117531394716259	4.0970261146194416	4.138036674813077	4.112085392043651	0.04255755502618762	4.096856366561979	4.127314417525324
										PDGFRafiltered	[60,70)	5.784533521850626	5.726271578565531	5.842795465135722	5.913137305809475	0.18252312415365438	5.847822244664164	5.978452366954786
										PDGFRb	[60,70)	10.412335269922671	10.371883824086694	10.452786715758648	10.340385158213516	0.09222348929455111	10.307383406406789	10.373386910020244
										TF	[60,70)	6.973446133828996	6.903248223814152	7.04364404384384	6.8679902256764676	0.1415690456764397	6.817330393298977	6.9186500580539585
										pSTAT3	[60,70)	2.8712301398601205	2.850225391246621	2.89223488847362	2.853724276531495	0.041670151719904396	2.838812804244681	2.8686357488183094
										ASMAfiltered	[70,80)	7.472744344324105	7.389205480597415	7.556283208050795	7.5876496597034775	0.08805400764744355	7.556139937742216	7.619159381664739
										FAP	[70,80)	7.254124573390145	7.202468188062622	7.305780958717668	7.1409670279921516	0.1651346441411993	7.081874354505959	7.200059701478344
										LoxL2	[70,80)	4.102968111267874	4.082436273231134	4.123499949304613	4.087806624596637	0.030883764262893184	4.076755011489631	4.098858237703643
										PDGFRafiltered	[70,80)	5.779844631481181	5.7215666022542715	5.83812266070809	5.802098467631799	0.13587298622677982	5.753476943950628	5.85071999131297
										PDGFRb	[70,80)	10.324575806185575	10.28370109547199	10.365450516899159	10.293060536465493	0.09271520726006352	10.259882825644626	10.32623824728636
										TF	[70,80)	6.7646651128914845	6.694370611951587	6.834959613831382	6.740958149651358	0.2580116838079887	6.648629854361294	6.833286444941422
										pSTAT3	[70,80)	2.857428341060269	2.8313317121660364	2.8835249699545016	2.8263048249447613	0.04650890980315973	2.809661825315641	2.8429478245738817
										ASMAfiltered	[80,90)	7.62593478413682	7.537558047095047	7.714311521178594	7.560224360892729	0.07296367304791139	7.534114645816304	7.5863340759691535
										FAP	[80,90)	7.0073066411194915	6.958719340130743	7.0558939421082405	7.132911076700982	0.18954316637505755	7.065083925709193	7.20073822769277
										LoxL2	[80,90)	4.05554695614981	4.034229131574895	4.0768647807247245	4.082355115796927	0.03276608315681267	4.070629923524424	4.09408030806943
										PDGFRafiltered	[80,90)	5.7992593130366865	5.737949078362535	5.860569547710838	5.749291165525218	0.07761797564399356	5.721515929654858	5.777066401395578
										PDGFRb	[80,90)	10.200078385599925	10.158437305973974	10.241719465225875	10.283658031444991	0.10426935730100756	10.24634572113211	10.320970341757873
										TF	[80,90)	6.670342276583153	6.592640807778733	6.748043745387572	6.6872097260903365	0.26362995228149705	6.59287095924726	6.781548492933413
										pSTAT3	[80,90)	2.7886099080214066	2.762326217921348	2.8148935981214653	2.820627466516206	0.0516645164814562	2.8021395567312055	2.8391153763012067
										ASMAfiltered	[90,100]	7.614488427577699	7.523577424322422	7.705399430832976	7.571055852012875	0.08533240403064324	7.540520043398039	7.601591660627711
										FAP	[90,100]	6.938509229826561	6.891867843807836	6.985150615845287	7.066646814778733	0.1659644643609633	7.007257193940555	7.126036435616911
										LoxL2	[90,100]	4.053374001053767	4.032299380237475	4.074448621870058	4.070629689490484	0.028026961586152234	4.0606003700921605	4.080659008888807
										PDGFRafiltered	[90,100]	5.633527195732378	5.572139586928415	5.6949148045363405	5.737543713416748	0.09060248025502755	5.70512203224504	5.769965394588457
										PDGFRb	[90,100]	10.197642664071795	10.156000763483904	10.239284564659686	10.240765618619099	0.0725919681492837	10.21478891643238	10.266742320805818
										TF	[90,100]	6.340385381057713	6.268714973671441	6.412055788443984	6.59179759017745	0.22277853023386684	6.512077316970652	6.671517863384247
										pSTAT3	[90,100]	2.7652414771230274	2.7438756531796766	2.786607301066378	2.8037599087349014	0.047924381705558135	2.7866103889906815	2.8209094284791214

## Sheet: Figure 4
Figure 4a										Figure 4d
markers	std_dist_cat	intensity_avg	intensity_lower	intensity_upper	intensity_avg_roll	intensity_std_roll	intensity_lower_roll	intensity_upper_roll		markers	std_dist_cat	intensity_avg	intensity_lower	intensity_upper	intensity_avg_roll	intensity_std_roll	intensity_lower_roll	intensity_upper_roll
ck18_ap	[-100,-95)	0.006345714285714286	-0.005451803361986966	0.01814323193341554	0.015427271492940611	0.008717026129936875	0.012725837107547877	0.018128705878333345		p53_cd34_dab	[-100,-95)	0.10564790847858282	0.05512675058185528	0.15616906637531036	0.10236028956729844	0.004385659962409344	0.10100115946392468	0.10371941967067219
crp_dab	[-100,-95)	0.08461757936507937	0.03240782678191305	0.1368273319482457	0.09286763682023332	0.007189064157423419	0.09063972275594466	0.09509555088452197		cd68_dab	[-100,-95)	0.1170926111111111	0.06378750052898172	0.1703977216932405	0.12403330669249052	0.00621351540685793	0.12210771831819307	0.12595889506678798
ck18_ap	[-95,-90)	0.0162089898989899	-0.0037592834930492217	0.03617726329102902	0.01639345757550803	0.007375076850532208	0.014107897580394659	0.0186790175706214		cald_ck19/ck7_ap	[-100,-95)	0.010697721861471861	-0.006131637605846346	0.027527081328790066	0.01435465447924719	0.0035848573209330274	0.013447560422683637	0.015261748535810743
crp_dab	[-95,-90)	0.09619576062905011	0.029852900283518002	0.16253862097458222	0.09755429208959851	0.011059568079051466	0.09412689643298393	0.10098168774621309		p53_cd34_dab	[-95,-90)	0.09738066166238413	0.0712520007987538	0.12350932252601446	0.10205053686654403	0.003634069685593852	0.10092432700308367	0.10317674673000439
ck18_ap	[-90,-85)	0.023727110294117646	-0.00994400232922817	0.057398222917463465	0.017393133535626555	0.00676687365329341	0.015296057664093365	0.019490209407159745		cd68_dab	[-95,-90)	0.12907776767676768	0.08518726170966985	0.17296827364386552	0.1273516121867928	0.008353629224569057	0.12476279566913073	0.12994042870445488
crp_dab	[-90,-85)	0.09778957046657047	0.015811732112144525	0.1797674088209964	0.09687490698947918	0.0096975953278481	0.09386959106134365	0.0998802229176147		cald_ck19/ck7_ap	[-95,-90)	0.017862803759184833	-0.01905865422568669	0.05478426174405636	0.015889711321276884	0.004241823433463507	0.014816381902273591	0.016963040740280176
ck18_ap	[-85,-80)	0.019292015823210294	-0.012581412070488303	0.05116544371690889	0.02141190804906986	0.003943425501637875	0.020189827824969822	0.022633988273169897		p53_cd34_dab	[-90,-85)	0.10405229856092839	0.07097094186427733	0.13713365525757945	0.0998364634372487	0.005866468495728219	0.09801842601497265	0.10165450085952474
crp_dab	[-85,-80)	0.11161425789769408	0.03909600171782204	0.18413251407756612	0.0973393023210862	0.008993945516063605	0.09455204972882869	0.10012655491334371		cd68_dab	[-90,-85)	0.12592954128959277	0.08643591981066277	0.16542316276852276	0.1285653480018934	0.0077267790223656775	0.1261707943745199	0.1309599016292669
ck18_ap	[-80,-75)	0.021391837376100644	-0.02319325556895167	0.06597693032115295	0.02449456509163096	0.004792436353692482	0.023009373678563025	0.025979756504698893		cald_ck19/ck7_ap	[-90,-85)	0.014503437817084876	-0.00944368212552563	0.038450557759695386	0.017149774511865855	0.004629643155999866	0.015978313163517242	0.018321235860214467
crp_dab	[-80,-75)	0.09415736658900191	0.02581065286602767	0.16250408031197616	0.09721167180192444	0.00901872389768211	0.0944167403096475	0.10000660329420138		p53_cd34_dab	[-85,-80)	0.10112127876428074	0.058827182178251364	0.14341537535031013	0.09884348748003069	0.004991882997686373	0.0972964869116264	0.10039048804843498
ck18_ap	[-75,-70)	0.026439586852930807	-0.033544627459814125	0.08642380116567575	0.027745471197405197	0.008340988552272449	0.025160572064673203	0.03033037033013719		cd68_dab	[-85,-80)	0.13730652866969967	0.07940968078108515	0.19520337655831418	0.1313538893892568	0.004313052896727553	0.13001726044865708	0.1326905183298565
crp_dab	[-75,-70)	0.08693955602311447	0.030832313195136817	0.14304679885109212	0.09780402505520626	0.009162291908205385	0.09496460137551484	0.10064344873489768		cald_ck19/ck7_ap	[-85,-80)	0.02049488184736597	-0.020008359144890873	0.06099812283962281	0.019980270736932655	0.0039794300440266946	0.01897333600612235	0.02098720546774296
ck18_ap	[-70,-65)	0.031622275111795405	-0.01984156733010825	0.08308611755369906	0.030003002690361057	0.0068807323671774	0.027870641637829444	0.03213536374289267		p53_cd34_dab	[-80,-75)	0.09098016972006745	0.06430107048812435	0.11765926895201055	0.09736625478062613	0.006421239244253592	0.09537629212218157	0.0993562174390707
crp_dab	[-70,-65)	0.09555760803324126	0.03480802170665853	0.156307194359824	0.09506462760415531	0.005185536941094909	0.09345761305692468	0.09667164215138593		cd68_dab	[-80,-75)	0.13342029126229582	0.07695978025361336	0.18988080227097828	0.1336554124184703	0.0056560675573674125	0.1319025789225258	0.13540824591441478
ck18_ap	[-65,-60)	0.03998164082298884	-0.03512343301072608	0.11508671465670377	0.03263198115119994	0.0050304767479546885	0.031073020255674686	0.03419094204672519		cald_ck19/ck7_ap	[-80,-75)	0.022190027274221747	-0.034307888544772944	0.07868794309321643	0.02196255999046884	0.004998963573778003	0.020697647682725577	0.0232274722982121
crp_dab	[-65,-60)	0.10075133673297955	0.03853402293905332	0.1629686505269058	0.09542952548946251	0.005169903445552969	0.09382735581269475	0.09703169516623028		p53_cd34_dab	[-75,-70)	0.10068302869249274	0.07479883502446867	0.12656722236051682	0.09505656201180601	0.005412850398375615	0.09337910229432958	0.09673402172928244
ck18_ap	[-60,-55)	0.030579673287989606	-0.02732615562947062	0.08848550220544983	0.03401329643001991	0.0036690235305225556	0.03287625425778996	0.03515033860224986		cd68_dab	[-75,-70)	0.13103531804792798	0.0864757195824987	0.17559491651335726	0.13667785852568884	0.0043919733347137615	0.13531677188796762	0.13803894516341006
crp_dab	[-60,-55)	0.09791727064243935	0.034010784535077485	0.1618237567498012	0.09567133358453227	0.004678450496788635	0.09422146675449283	0.0971212004145717		cald_ck19/ck7_ap	[-75,-70)	0.024850202986805858	-0.03778747277559466	0.08748787874920638	0.024569209202142114	0.0032178331285166112	0.023754985079790982	0.025383433324493245
ck18_ap	[-55,-50)	0.03453672968029504	-0.02794007620314716	0.09701353556373724	0.03506250630107864	0.0035628966463653006	0.03395835319099024	0.03616665941116704		p53_cd34_dab	[-70,-65)	0.08999449816536134	0.06812992382586207	0.11185907250486062	0.09306711701865211	0.00435027072650106	0.09171895415311043	0.09441527988419379
crp_dab	[-55,-50)	0.09598185601553798	0.03281092474882172	0.15915278728225424	0.09464283402771947	0.005241123204092351	0.09301859311911533	0.09626707493632362		cd68_dab	[-70,-65)	0.14058538282283523	0.09408403275888508	0.18708673288678537	0.13779200173451905	0.005219873240856435	0.1361743462577489	0.1394096572112892
ck18_ap	[-50,-45)	0.03334616324703064	-0.0215743872602013	0.08826671375426257	0.034027415244752175	0.0023069286109189124	0.033312490661380784	0.03474233982812357		cald_ck19/ck7_ap	[-70,-65)	0.027774250026865743	-0.03738541761793823	0.09293391767166972	0.026490736718150814	0.0030403058585113706	0.025721433192934576	0.02726004024336705
crp_dab	[-50,-45)	0.08814859649846322	0.03643145351349241	0.13986573948343403	0.09223839130771098	0.004433647963015041	0.09086438956887462	0.09361239304654735		p53_cd34_dab	[-65,-60)	0.09250383471682778	0.06999755863575141	0.11501011079790416	0.09372647608595681	0.004202202783215556	0.09242419995144054	0.09502875222047309
ck18_ap	[-45,-40)	0.03686832446708909	-0.02157339171692107	0.09531004065109924	0.03645340216079701	0.0037200188181604555	0.03530055638519768	0.03760624793639634		cd68_dab	[-65,-60)	0.14104177182568545	0.1018704898823761	0.1802130537689948	0.13825022165447448	0.004825856615068734	0.13675467319510373	0.13974577011384523
crp_dab	[-45,-40)	0.09041511024917723	0.03930375345017221	0.14152646704818225	0.09009746334404724	0.0034899739344233004	0.08901590921652236	0.09117901747157212		cald_ck19/ck7_ap	[-65,-60)	0.027536683875451252	-0.025047064299656287	0.0801204320505588	0.028053283770214155	0.0021566348797088758	0.027507579853313938	0.02859898768711437
ck18_ap	[-40,-35)	0.034806185541356505	-0.02194829325764147	0.09156066434035448	0.038010947869630246	0.004301746237271616	0.03667782289909818	0.039344072840162315		p53_cd34_dab	[-60,-55)	0.09117405379851125	0.07068694802259944	0.11166115957442306	0.09283284389055456	0.0024718216539703873	0.09206681842372	0.09359886935738912
crp_dab	[-40,-35)	0.08872912313293713	0.03706035098789631	0.14039789527797794	0.08835492969331872	0.0013144029337033877	0.08794759200401514	0.0887622673826223		cd68_dab	[-60,-55)	0.14287724471385072	0.0933742021854872	0.19238028724221423	0.14076026611881445	0.0030848315980171194	0.13980426690213094	0.14171626533549797
ck18_ap	[-35,-30)	0.04270960786821379	-0.023212104920587964	0.10863132065701554	0.04116384661339644	0.005607128426454791	0.039426179511250485	0.0429015137155424		cald_ck19/ck7_ap	[-60,-55)	0.030102519427409467	-0.01899991270316635	0.07920495155798528	0.03098681057490211	0.004918146320944274	0.02974234785361385	0.03223127329619037
crp_dab	[-35,-30)	0.08721263082412062	0.037354368074908655	0.13707089357333258	0.0884304175778654	0.0013104228457701123	0.0880243133305912	0.08883652182513961		p53_cd34_dab	[-55,-50)	0.09427696505659097	0.07028794495829416	0.11826598515488779	0.09510536985990274	0.003975705946070624	0.09387328582243029	0.09633745389737519
ck18_ap	[-30,-25)	0.0423244582244612	-0.022496695500466672	0.10714561194938907	0.044870264711382446	0.007766921025587634	0.04246327094832668	0.047277258474438213		cd68_dab	[-55,-50)	0.13571139086207307	0.10107933029796656	0.17034345142617957	0.14283555927459043	0.005490269495404125	0.14113410713037564	0.14453701141880523
crp_dab	[-30,-25)	0.0872691877618954	0.041466776336472236	0.1330715991873186	0.08857756967402394	0.0015986262692607683	0.08808215026047626	0.08907298908757162		cald_ck19/ck7_ap	[-55,-50)	0.03000276253453845	-0.018627358465291524	0.07863288353436843	0.03369835764923532	0.006258839990603446	0.03211465262328996	0.035282062675180685
ck18_ap	[-25,-20)	0.04911065696586162	-0.020301699230567398	0.11852301316229064	0.052275943061465255	0.012174444064707439	0.048503043757367456	0.056048842365563054		p53_cd34_dab	[-50,-45)	0.09621486771548146	0.07662333543059952	0.11580640000036341	0.09748113189204664	0.005345642420793801	0.09582450014260722	0.09913776364148606
crp_dab	[-25,-20)	0.08852603592119665	0.04467593494430283	0.13237613689809047	0.08950529635787635	0.0026852356354869853	0.08867313321296227	0.09033745950279043		cd68_dab	[-50,-45)	0.14358554036962778	0.10429620594269513	0.18287487479656045	0.14595055141639707	0.0080430003625030725	0.14345799978042426	0.14844310305236988
ck18_ap	[-20,-15)	0.055400414957019126	-0.006229753211096908	0.11703058312513516	0.061021714002859974	0.01793034283580379	0.05546504318915537	0.06657838481656457		cald_ck19/ck7_ap	[-50,-45)	0.03951783701024563	-0.030409096059447853	0.10944477007993911	0.03708222952766973	0.006655842242593057	0.035398069071847345	0.03876638998349211
crp_dab	[-20,-15)	0.09115087072996995	0.045746111632252645	0.13655562982768726	0.09212496829021508	0.005148671353947073	0.09052937850680577	0.09372055807362438		p53_cd34_dab	[-45,-40)	0.10135712801210223	0.0785431729425855	0.12417108308161895	0.1001250547647867	0.0046732176920019925	0.09867680959775159	0.1015732999318218
ck18_ap	[-15,-10)	0.07183457729177055	0.0070246465866030255	0.13664450799693806	0.07998266131627464	0.03511111796882511	0.06910161312659213	0.09086370950595715		cd68_dab	[-45,-40)	0.15096184860171516	0.10071027593812638	0.20121342126530395	0.14881637190692293	0.009150717291351761	0.14598053523815702	0.15165220857568884
crp_dab	[-15,-10)	0.09336775655219914	0.0502295700110381	0.13650594309336017	0.10195295214988483	0.019752185165052963	0.09583168654896311	0.10807421775080654		cald_ck19/ck7_ap	[-45,-40)	0.041331985398531806	-0.03200835933821601	0.11467233013527962	0.04106716386134589	0.007359655435735975	0.03920491409616577	0.042929413626526004
ck18_ap	[-10,-5)	0.08643846257518735	0.019606501681728866	0.15327042346864583	0.16298910170323297	0.17110434933613727	0.10996331447982828	0.21601488892663767		p53_cd34_dab	[-40,-35)	0.10438264487754732	0.07639371461149085	0.13237157514360381	0.10243569859705419	0.003840860210661899	0.10124540368593363	0.10362599350817475
crp_dab	[-10,-5)	0.10031099048581428	0.058569543842329826	0.14205243712929874	0.14882565469589876	0.09900510296134322	0.11814365541284082	0.17950765397895668		cd68_dab	[-40,-35)	0.15661673253471864	0.10796221827445242	0.20527124679498487	0.1535136342987286	0.0063374411488672094	0.15154964093909454	0.15547762765836268
ck18_ap	[-5,0)	0.13712919479153457	0.07105557387582191	0.20320281570724724	0.24883481558778256	0.2074465287113956	0.18454647029227716	0.31312316088328795		cald_ck19/ck7_ap	[-40,-35)	0.04445604326762329	-0.03219663296213505	0.12110871949738164	0.04460207304534873	0.0043431910117371145	0.04350309409010217	0.045701052000595294
crp_dab	[-5,0)	0.1364091070602441	0.08469601794460112	0.18812219617588705	0.19079961501705928	0.11206685238421066	0.15606973765054155	0.225529492383577		p53_cd34_dab	[-35,-30)	0.10439366816221154	0.08013468502334864	0.12865265130107445	0.10498666016114233	0.0027597971802578772	0.10413139015410927	0.10584193016817539
ck18_ap	[0,5)	0.4641428589006533	0.3795338958373879	0.5487518219639187	0.3266097324515541	0.1971377784555526	0.2655161019586028	0.3877033629445054		cd68_dab	[-35,-30)	0.15720634716647994	0.11016153185440335	0.20425116247855651	0.15741528065824426	0.004408809709031483	0.15604897637406548	0.15878158494242303
crp_dab	[0,5)	0.3228895486512663	0.12589383726231787	0.5198852600402147	0.22495299429341492	0.10036024085214738	0.19385103342706028	0.25605495515976956		cald_ck19/ck7_ap	[-35,-30)	0.050027191095790284	-0.032324400037616975	0.13237878222919755	0.045957283556095	0.003289492441381079	0.04512492712582265	0.04678963998636734
ck18_ap	[5,10)	0.484628984379767	0.3789986961007096	0.5902592726588244	0.39604829071155867	0.14587324556376796	0.35084170355662786	0.4412548778664895		p53_cd34_dab	[-30,-25)	0.10583018421792843	0.08843425276102172	0.12322611567483514	0.1074310252044893	0.003912969336680062	0.10621838344369519	0.10864366696528341
crp_dab	[5,10)	0.30102067233577257	0.07664788694360114	0.525393457727944	0.25574292675158294	0.0722355899199066	0.23335688550884806	0.2781289679943178		cd68_dab	[-30,-25)	0.15919770282110143	0.12124255967800637	0.1971528459641965	0.1622383948371159	0.007611547531680906	0.15987955181867897	0.16459723785555286
ck18_ap	[10,15)	0.4607091616106284	0.3535114888379749	0.5679068343832819	0.45075768496130814	0.028832717934435332	0.44182233310032004	0.45969303682229623		cald_ck19/ck7_ap	[-30,-25)	0.04767730845455262	-0.02990533155166926	0.12525994846077448	0.0475606803154539	0.002265986798119663	0.046987306545506806	0.048134054085400994
crp_dab	[10,15)	0.2641346529339774	0.0592923861105725	0.4689769197573823	0.27817142672132855	0.032279592271267206	0.2681678774364889	0.2881749760061682		p53_cd34_dab	[-25,-20)	0.10896967553592216	0.09429871070741051	0.1236406403644338	0.110822959383679	0.006854754033097409	0.10869864910028733	0.11294726966707068
ck18_ap	[15,20)	0.43363125387521	0.3287535789740447	0.5385089287763754	0.4384063653675647	0.03436262066786977	0.42775727889464593	0.4490554518404835		cd68_dab	[-25,-20)	0.16309377216720614	0.12687216123546013	0.19931538309895214	0.17093615515949817	0.01771866672907468	0.16544508345089665	0.1764272268680997
crp_dab	[15,20)	0.2542606527766543	0.05280413458076244	0.4557171709725461	0.26265366177255284	0.02260893539240288	0.25564708010401743	0.26966024344108824		cald_ck19/ck7_ap	[-25,-20)	0.04629388956397699	-0.02835026703395325	0.12093804616190723	0.04769587085994705	0.0020437183400556437	0.04717873876971594	0.04821300295017816
ck18_ap	[20,25)	0.4106761660402819	0.30788624855432833	0.5134660835262355	0.41857458823714433	0.029250554239730633	0.40950974756359965	0.427639428910689		p53_cd34_dab	[-20,-15)	0.11357895322883708	0.09793289307909053	0.12922501337858364	0.11577850394830994	0.009493322105409098	0.1128364929476676	0.11872051494895228
crp_dab	[20,25)	0.2485516069089721	0.06603474356986061	0.4310684702480836	0.24932608568613684	0.010997147359646986	0.2459180344108797	0.252734136961394		cd68_dab	[-20,-15)	0.17507741949607333	0.13331813004186632	0.21683670895028034	0.18288091621940938	0.02484631853736522	0.17518096233069191	0.19058087010812685
ck18_ap	[25,30)	0.4023862609319364	0.3065360539650965	0.49823646789877635	0.4017835048744812	0.022284175795390933	0.3948775672477643	0.40868944250119815		cald_ck19/ck7_ap	[-20,-15)	0.04934896919532633	-0.019324303107165666	0.11802224149781833	0.044269257697754014	0.006550865740990607	0.04261165996177165	0.045926855433736376
crp_dab	[25,30)	0.24530072390738766	0.07260138969934507	0.4180000581154303	0.241310745683219	0.012059285768356066	0.23757353430489883	0.24504795706153917		p53_cd34_dab	[-15,-10)	0.12134231577349587	0.10511340943995987	0.13757122210703188	0.12389532969758592	0.014753491839006138	0.11932317520769328	0.12846748418747855
ck18_ap	[30,35)	0.38547009872766475	0.2874317528725303	0.4835084445827992	0.3879557763373169	0.018752594596825017	0.382144287062871	0.39376726561176284		cd68_dab	[-15,-10)	0.20010553414663007	0.12539230559316583	0.2748187627000943	0.19623491003228383	0.026801522077238217	0.18792903228899455	0.2045407877755731
crp_dab	[30,35)	0.23438279190369266	0.07531705086049287	0.3934485329468924	0.23435128579864567	0.01273914774831965	0.23040338300990432	0.23829918858738702		cald_ck19/ck7_ap	[-15,-10)	0.045131995990089054	-0.013384657590232593	0.1036486495704107	0.038411265142294926	0.01282900564933511	0.03516507882738091	0.04165745145720894
ck18_ap	[35,40)	0.3767537447973131	0.2497967818698503	0.5037107077247759	0.3778552399745954	0.016971849406036004	0.37259560935220737	0.38311487059698346		p53_cd34_dab	[-10,-5)	0.1291713909853661	0.11054542780806943	0.14779735416266274	0.12994746941552035	0.013227892362380386	0.12584810310167094	0.13404683572936976
crp_dab	[35,40)	0.22405795291938835	0.07150401625553524	0.37661188958324143	0.22620230507873013	0.014318518144683923	0.22176495033327648	0.23063965982418377		cd68_dab	[-10,-5)	0.21693015246603597	0.14410642468655566	0.2897538802455163	0.18548948840225327	0.04675393849549367	0.17100029274979303	0.1999786840547135
ck18_ap	[40,45)	0.36449261118938836	0.22187914532526584	0.5071060770535109	0.36685185512793245	0.014785310344801007	0.3622698399809344	0.37143387027493047		cald_ck19/ck7_ap	[-10,-5)	0.032894125284825056	-0.008700362010633976	0.07448861258028408	0.030462880485312323	0.01799533694328393	0.02590943198631798	0.03501632898430666
crp_dab	[40,45)	0.21946335335378747	0.0722276317684141	0.3666990749391609	0.21483403892522784	0.017561821308049893	0.20939157411618495	0.22027650373427074		p53_cd34_dab	[-5,0)	0.1464143129643084	0.12126107076108132	0.1715675551675355	0.1325394310073403	0.010124329490917154	0.1294018687919558	0.1356769932227248
ck18_ap	[45,50)	0.3601734842266744	0.23408133682725601	0.48626563162609276	0.3586133470997001	0.013210000046494119	0.35451952567199063	0.3627071685274096		cd68_dab	[-5,0)	0.22596767188547354	0.163275418515421	0.2886599252555261	0.16594296583950388	0.0678606132879716	0.14491274390172784	0.18697318777727992
crp_dab	[45,50)	0.20780670330939452	0.06884948962558216	0.34676391699320686	0.20313868068942234	0.020512201639730335	0.19678188354281587	0.20949547783602882		cald_ck19/ck7_ap	[-5,0)	0.01838734567725721	-0.002252017532460498	0.03902670888697492	0.021092546687961865	0.01790043409314849	0.016563111923295556	0.025621981452628173
ck18_ap	[50,55)	0.34736933669862174	0.2295694320805992	0.4651692413166443	0.35353599541992103	0.008552114055867236	0.3508856678157651	0.356186323024077		p53_cd34_dab	[0,5)	0.13923037412559428	0.10579582449589842	0.17266492375529013	0.13317174157894646	0.009316705163353043	0.13028446473571068	0.13605901842218224
crp_dab	[50,55)	0.18845939313987625	0.06801811311942427	0.3089006731603282	0.1907310350660563	0.02327233280880488	0.18351886440821014	0.19794320572390245		cd68_dab	[0,5)	0.10936666401705339	0.0852868937498327	0.13344643428427408	0.14144153879482574	0.07425687365058092	0.11842909523422629	0.1644539823554252
ck18_ap	[55,60)	0.34427755858650294	0.20783565795364256	0.4807194592193633	0.3482820020933051	0.008200360898612665	0.345740683921955	0.35082332026465524		cald_ck19/ck7_ap	[0,5)	0.006551966279063961	7.786280435581718e-4	0.01232530451456975	0.012497447659947822	0.013162467812049031	0.009166883776052093	0.01582801154384355
crp_dab	[55,60)	0.175906000724665	0.06835575844983917	0.28345624299949085	0.1783796380122391	0.020424882904142745	0.1720499012221452	0.18470937480233302		p53_cd34_dab	[5,10)	0.1265387611879369	0.09761928126031703	0.15545824111555673	0.13154212506408752	0.010787809717902165	0.12819894819612673	0.1348853019320483
ck18_ap	[60,65)	0.35136698639841785	0.1671377570252143	0.5355962157716214	0.34362391045117135	0.006103767177325964	0.34173233340557413	0.3455154874967686		cd68_dab	[5,10)	0.07734480668232636	0.04351342713589001	0.11117618622876271	0.11414465695509261	0.0639388196336887	0.094329811462468	0.13395950244771723
crp_dab	[60,65)	0.16201972480255816	0.06793797149167663	0.2561014781134397	0.16749522610739853	0.01444947073795164	0.16301728873284219	0.17197316348195488		cald_ck19/ck7_ap	[5,10)	0.0024973002085740487	0.0015039113509467549	0.0034906890662013425	0.006337430354454644	0.006990701471496323	0.004568538823130332	0.008106321885778957
ck18_ap	[65,70)	0.3382226445563087	0.15656931607705532	0.519875973035562	0.34096446477395065	0.006907773606424431	0.33882372355455515	0.34310520599334615		p53_cd34_dab	[10,15)	0.12450386863152657	0.09085616513967276	0.15815157212338038	0.12632162446754444	0.007651425121484752	0.12395042325599245	0.12869282567909643
crp_dab	[65,70)	0.15770636808470165	0.07025417588785285	0.24515856028155045	0.16070078249075564	0.009138375004642985	0.15786877073626812	0.16353279424524317		cd68_dab	[10,15)	0.07759839892323939	0.05132169841083287	0.1038750994356459	0.08496342843900383	0.013713524878261954	0.08071356304926411	0.08921329382874355
ck18_ap	[70,75)	0.33688302601600556	0.14054918072523068	0.5332168713067804	0.33636067255202795	0.010749877278321562	0.33302925106888276	0.33969209403517314		cald_ck19/ck7_ap	[10,15)	0.002156500850018829	0.0013420494686410254	0.002970952231396633	0.003225325890245211	0.001882655005768039	0.0027489484466242933	0.003701703333866129
crp_dab	[70,75)	0.15338464378519165	0.07578154374141602	0.23098774382896728	0.15698671048315013	0.003361303851727585	0.15594503162737325	0.15802838933892702		p53_cd34_dab	[15,20)	0.1210233084110715	0.09419461600532872	0.1478520008168143	0.12232702881137254	0.0030684182235452074	0.12137611615213623	0.12327794147060886
ck18_ap	[75,80)	0.3340721083125182	0.10710558022665037	0.561038636398386	0.3265524939495423	0.01511952985593113	0.3218669031029676	0.33123808479611694		cd68_dab	[15,20)	0.08044574326737043	0.05047412921130782	0.11041735732343305	0.0792358368621329	0.0016302989237681337	0.0787306019912621	0.0797410717330037
crp_dab	[75,80)	0.15448717505666176	0.07041205158448427	0.23856229852883926	0.1561852329191044	0.0021037050341400037	0.15553328797466603	0.1568371778635428		cald_ck19/ck7_ap	[15,20)	0.0020940387573591688	8.826121250501578e-4	0.0033054653896681797	0.002426105788578406	3.022565977499798e-4	0.002349624316979763	0.0025025872601770493
ck18_ap	[80,85)	0.32125859747688923	0.08562814665231572	0.5568890483014628	0.3207479959430214	0.01509015419970863	0.31607150870662637	0.3254244831794164		p53_cd34_dab	[20,25)	0.12031180998159303	0.0921046725527825	0.14851894741040358	0.1204884702573669	0.002637780640393281	0.11967101356779596	0.12130592694693786
crp_dab	[80,85)	0.15733564068663747	0.07057825165484415	0.24409302971843078	0.15629655851651875	0.0022160539290616604	0.15560979628882593	0.15698332074421156		cd68_dab	[20,25)	0.08006152930502959	0.04989076860898927	0.1102322900010699	0.08022337241579176	0.0016927368639392836	0.07969878782679266	0.08074795700479087
ck18_ap	[85,90)	0.30232609338598987	0.09798042581626665	0.5066717609557131	0.31611757936439216	0.012171144784392227	0.31234570251785704	0.3198894562109273		cald_ck19/ck7_ap	[20,25)	0.0028268233562100497	0.0011530801607877229	0.004500566551632376	0.0023035117439115602	3.803754987638344e-4	0.0022072634630730726	0.002399760024750048
crp_dab	[85,90)	0.15801233698232947	0.06401946518352827	0.25200520878113064	0.15726025638054017	0.0015934076267941286	0.15676645424104838	0.15775405852003196		p53_cd34_dab	[25,30)	0.11925739584473471	0.09303492198596197	0.14547986970350746	0.11900837918047738	0.0017473827362365776	0.11846685966020203	0.11954989870075274
ck18_ap	[90,95)	0.30920015452370403	0.08941108768991748	0.5289892213574906	0.31162894712736067	0.007949647251381298	0.309165325920253	0.31409256833446836		cd68_dab	[25,30)	0.0807287061326987	0.054451941544747584	0.10700547072064981	0.08064906171182518	9.888666133248839e-4	0.08034260877340522	0.08095551465024513
crp_dab	[90,95)	0.1582629960717735	0.052065459035968875	0.2644605331075781	0.15795352671150978	4.2556488907831875e-4	0.1578216427860247	0.15808541063699486		cald_ck19/ck7_ap	[25,30)	0.0025558657707299326	0.0013557092427532664	0.003756022298706599	0.0022447730390123843	4.28397912120637e-4	0.002136373411038425	0.0023531726669863435
ck18_ap	[95,100]	0.31373094312285954	0.0875161842953012	0.5399457019504179	0.3084190636775178	0.005742405990753438	0.3066394736238605	0.3101986537311751		p53_cd34_dab	[30,35)	0.11734596841790874	0.09147146743406948	0.143220469401748	0.11793477225068913	0.0018461854356611538	0.11736263345663663	0.11850691104474163
crp_dab	[95,100]	0.15820313310529868	0.051770912477288114	0.26463535373330926	0.15815948871980054	1.3090500016943132e-4	0.1581189208399518	0.15820005659964928		cd68_dab	[30,35)	0.08228248445062071	0.05564895030704089	0.10891601859420053	0.08039225100992047	0.0011992296456847199	0.08002060589236035	0.08076389612748058
										cald_ck19/ck7_ap	[30,35)	0.0018843299852398206	7.120362943709509e-4	0.0030566236761086904	0.0021955866641253257	4.627704081899456e-4	0.002078489594634891	0.0023126837336157604
										p53_cd34_dab	[35,40)	0.11710341324707883	0.09038045326846869	0.14382637322568897	0.11698894985013224	0.0015035497656142984	0.11652299495032639	0.11745490474993808
										cd68_dab	[35,40)	0.07972684540340648	0.055149378693340884	0.10430431211347208	0.08037754880576134	0.0012047358059706162	0.08000419731145	0.08075090030007268
										cald_ck19/ck7_ap	[35,40)	0.0018628073255229501	5.272819188073161e-4	0.003198332732238584	0.0021089464269326776	3.3906173830583236e-4	0.0020231519698340954	0.00219474088403126
										p53_cd34_dab	[40,45)	0.11565527376213033	0.09077692981029167	0.140533617713969	0.11623633809096463	9.080949132273566e-4	0.11595491656173831	0.11651775962019095
										cd68_dab	[40,45)	0.07916168975784683	0.04949623092312376	0.10882714859256991	0.07996973749980171	0.0013874162491087933	0.07953977274963041	0.08039970224997302
										cald_ck19/ck7_ap	[40,45)	0.001848106882923875	6.302832484729255e-4	0.0030659305173748245	0.0020209603720945726	2.352953821985355e-4	0.0019614224257772025	0.0020804983184119427
										p53_cd34_dab	[45,50)	0.11558269797880853	0.09007945352450396	0.14108594243311312	0.11590481715823538	6.74168238042117e-4	0.11569589025671652	0.11611374405975423
										cd68_dab	[45,50)	0.07998801828423402	0.05028474942897376	0.10969128713949428	0.08013573181794405	0.0017385199306913701	0.07959695890956293	0.08067450472632516
										cald_ck19/ck7_ap	[45,50)	0.002393622170246809	0.0014138171533448938	0.0033734271871487245	0.0019596721396513985	3.0835003054140376e-4	0.0018816488168228907	0.0020376954624799063
										p53_cd34_dab	[50,55)	0.11549433704889667	0.08715748024407832	0.143831193853715	0.11585756458327681	5.692758237911189e-4	0.11568114417771205	0.11603398498884157
										cd68_dab	[50,55)	0.07868964960290058	0.04881859535967758	0.10856070384612357	0.07998600216612857	0.0018131746865034915	0.07942409350922752	0.08054791082302962
										cald_ck19/ck7_ap	[50,55)	0.002115935496539408	-6.606012844250376e-5	0.0042979311215213195	0.0019576944987757332	3.0915725155919514e-4	0.0018794669208480625	0.002035922076703404
										p53_cd34_dab	[55,60)	0.11568836375426252	0.08958372812613605	0.14179299938238898	0.1158685022537043	5.649262349142866e-4	0.11569342979969768	0.11604357470771093
										cd68_dab	[55,60)	0.08311245604133233	0.051827947240502596	0.11439696484216205	0.0808557202931596	0.002297248775527102	0.08014379552185515	0.08156764506446405
										cald_ck19/ck7_ap	[55,60)	0.0015778888230239504	5.651725389019036e-4	0.002590605107145997	0.001977535092054406	3.0349751829898653e-4	0.0019007396242339055	0.002054330559874907
										p53_cd34_dab	[60,65)	0.11686715037228594	0.08849268116239696	0.1452416195821749	0.11638254080161484	0.0011282879767369079	0.11603288073503382	0.11673220086819586
										cd68_dab	[60,65)	0.07897819714432906	0.0478467598887245	0.11010963439993363	0.08174222979174203	0.0026988483117649092	0.08090584803474325	0.08257861154874081
										cald_ck19/ck7_ap	[60,65)	0.001852919121144624	4.684744816922247e-4	0.0032373637605970233	0.0017935692050231606	2.6450597444074294e-4	0.0017266399590697115	0.0018604984509766097
										p53_cd34_dab	[65,70)	0.11570996211426793	0.08817822116876342	0.14324170305977244	0.11717641017309914	0.0016313743488398495	0.11667084202454575	0.11768197832165253
										cd68_dab	[65,70)	0.08351028039300197	0.051783199645563285	0.11523736114044066	0.08224380551338166	0.0021711570544079503	0.08157095697129428	0.08291665405546904
										cald_ck19/ck7_ap	[65,70)	0.0019473098493172395	9.370938306079873e-4	0.0029575258680264917	0.001657939191497118	2.294222137533713e-4	0.0015998873618401509	0.0017159910211540853
										p53_cd34_dab	[70,75)	0.1181528907183611	0.08660185184233278	0.14970392959438944	0.11755221097621882	0.001403385508683982	0.11711729730123271	0.11798712465120492
										cd68_dab	[70,75)	0.08442056577714625	0.051677145196498984	0.11716398635779351	0.08259608862536247	0.0024697099400264274	0.08183071758545922	0.08336145966526572
										cald_ck19/ck7_ap	[70,75)	0.0014737927350905822	3.396854413952608e-4	0.0026079000287859036	0.0016989628123596219	2.2986811347266617e-4	0.0016407981545064434	0.0017571274702128004
										p53_cd34_dab	[75,80)	0.11946368390631826	0.08806986152039475	0.15085750629224176	0.11790216803139104	0.0014080078513243881	0.11746582187757973	0.11833851418520236
										cd68_dab	[75,80)	0.0811975282110987	0.05099933716233021	0.11139571925986719	0.08467784254594923	0.002989826864554264	0.08375128560119721	0.08560439949070126
										cald_ck19/ck7_ap	[75,80)	0.001437785428909194	-4.1050409407719255e-5	0.002916621267226107	0.0017428075295244534	2.816497341448285e-4	0.0016715403138437511	0.0018140747452051558
										p53_cd34_dab	[80,85)	0.11756736776986086	0.08922340566486128	0.14591132987486044	0.1183424012768773	7.340353175254777e-4	0.11811492137521153	0.11856988117854307
										cd68_dab	[80,85)	0.08487387160123631	0.05680078080010476	0.11294696240236787	0.08455857503806932	0.003059136960464846	0.08361053867206093	0.08550661140407771
										cald_ck19/ck7_ap	[80,85)	0.0017830069273364704	-2.321747095325264e-4	0.003798188564205467	0.0017800059558219917	3.2444275075140525e-4	0.0016979106129520745	0.001862101298691909
										p53_cd34_dab	[85,90)	0.11861693564814701	0.08377654075542927	0.15345733054086474	0.11860622822677394	8.728322652532954e-4	0.11833573470537244	0.11887672174817544
										cd68_dab	[85,90)	0.0893869667472629	0.05334088370417665	0.12543304979034914	0.08410377511155738	0.003247991735360929	0.08309721204445333	0.08511033817866143
										cald_ck19/ck7_ap	[85,90)	0.0020721427069687816	2.934097605051082e-4	0.003850875653432455	0.001948855657464259	3.4431697582316674e-4	0.00186173144180319	0.002035979873125328
										p53_cd34_dab	[90,95)	0.11791112834169923	0.08484880000928281	0.15097345667411566	0.11839186430688785	8.422800108614432e-4	0.1181308390272164	0.1186528895865593
										cd68_dab	[90,95)	0.08291394285360243	0.056995289344371675	0.10883259636283318	0.08483033683667204	0.003247561261616657	0.08382390717476346	0.08583676649858063
										cald_ck19/ck7_ap	[90,95)	0.0021333019808049314	2.34481696138659e-4	0.004032122265471204	0.0020766232146030256	2.2190519463341886e-4	0.0020204734532172186	0.0021327729759888325
										p53_cd34_dab	[95,100]	0.11947202546784427	0.08825414112628938	0.15068990980939917	0.11866669648589684	0.00078163742574939305	0.11842446453805655	0.11890892843373713
										cd68_dab	[95,100]	0.08214656614458653	0.053756247233540125	0.11053688505563293	0.08481582524848395	0.003977275160807876	0.08358325490632615	0.08604839559064176
										cald_ck19/ck7_ap	[95,100]	0.0023180412433019184	2.370161260943247e-4	0.004399066360509512	0.002174495310358544	1.2802027316983485e-4	0.0021421017118089156	0.002206888908908172

## Sheet: Figure 5
Figures 5c and 5d				Figure 5e
class	rel_dist_to_invfront				intensity_avg_roll.[-100,-90)	intensity_avg_roll.[-90,-80)	intensity_avg_roll.[-80,-70)	intensity_avg_roll.[-70,-60)	intensity_avg_roll.[-60,-50)	intensity_avg_roll.[-50,-40)	intensity_avg_roll.[-40,-30)	intensity_avg_roll.[-30,-20)	intensity_avg_roll.[-20,-10)	intensity_avg_roll.[-10,0)
artery	0.23761180139605653			ihc-ngfr_ap	0.154723636353528	0.158867578325962	0.160600251012865	0.171000956143678	0.184881573818117	0.20848939388776	0.238036085332614	0.269303209472661	0.255243605107251	0.222043124469638
artery	0.2872933701931313			ihc-actinsm_ap	0.20110894895974	0.201869861474769	0.205398463381063	0.21139569295605	0.224841743312728	0.239120966441959	0.257930644381924	0.277467282397525	0.254121103891297	0.211780513053582
artery	0.34785713592999096			ihc-p53_cd34_dab	0.0998505512276971	0.0977954030772567	0.0968339420874979	0.096568129104591	0.0969262701365286	0.0991244241758166	0.104308836346178	0.113617344753943	0.120516821085662	0.124198060184107
artery	0.16683478934560653			ihc-cd68_dab	0.129999242448298	0.132646556278885	0.133839359977559	0.138217862774645	0.143134966459372	0.148896224563539	0.158210217951815	0.174978859930447	0.164642942006144	0.149064430596977
artery	0.2955267009959677			ihc-cald_ck19/ck7_ap	0.0185887023008598	0.0209675301422218	0.0227696932262783	0.0281326200761725	0.0339731676186991	0.0385708644769126	0.0423856684263645	0.0412406637513662	0.0340819901462364	0.0250241301108385
artery	0.7363608099937935			if-ASMA	21.4861727049873	21.8281955391387	21.7100491689289	20.661759574125	20.216217362163	19.8289578402425	19.8836824559773	21.1270358198257	21.2418313811545	21.0849904291716
artery	0.28262555228773645			if-ASMAfiltered	13.4702188618142	13.5933248589655	13.4893794825199	14.0175289586449	14.4006880551794	14.6509936002151	15.0021446113522	15.4002033424804	14.5299196077093	13.1723981040647
artery	0.2721863552758462			if-FAP	22.0562121069203	22.9867047911399	23.6338562520393	24.0401864101972	24.1381710143613	23.873905459236	23.2882136600554	22.4822490385724	19.8214816024567	16.7162118177268
artery	0.42143886335415415			if-LoxL2	5.54488423899806	4.97150527179148	4.42027157021803	4.10687430004579	3.97629087474722	3.92961406344778	3.98690270520778	4.16927799145499	4.36108992099169	4.50684800070507
artery	0.47862195326490753			if-PDGFRa	11.5790308027622	11.7767117694696	11.7963339391799	11.2843005924541	11.0566669214797	11.1420043166124	11.6123460333222	12.5662206304911	13.1079994612164	13.2751120251339
artery	0.7257275480037514			if-PDGFRb	16.5287829821162	16.5099439126582	16.3774928933988	16.3985046853544	16.1551609050193	16.1310668412296	16.2722080971419	16.3001103745973	15.6119869050472	14.7012818304895
artery	0.6535920116222165			ish-COL1A1	66.4111333526509	62.0516338166072	52.5722194971779	51.0148080513224	58.5803678765399	67.9019120620035	79.0993703040898	90.5671651728489	88.0370788629897	72.5916201648523
artery	0.09431398554965653			ish-DCN	48.7107784680887	45.6196006433736	46.0225546753345	39.3521736859772	38.9394360311152	39.8981845804376	41.0276953429992	40.9335268170003	47.0735938238709	54.8575355221333
artery	0.3039940533099776			ish-FN1	33.4229109817905	28.8114935272346	20.7518948684259	23.7196807910001	28.1692941631574	35.3313304532809	46.6077495167596	60.0112761687385	58.6205262402884	52.9589584762392
artery	0.44158041950608007			ish-PDGFRA	45.2472349532645	36.7017104005275	36.6933184647494	29.3816838033782	27.956978374224	27.3531940446785	26.0314246946319	23.0426778623788	39.3407271825326	55.1667377662792
artery	0.1482499182592296			ish-THY	39.6614904894473	42.3271038882656	44.350792487176	41.0158747488006	43.0686810061567	42.1102122462671	43.9249619166121	44.6007354989605	45.9561805997329	46.4448653486247
portaltriad	0.12322545359891045
artery	0.2650999825634712
portaltriad	0.23504586298447827
artery	0.37437690778732163
portaltriad	0.2024376734616349
artery	0.7849327240500793
portaltriad	0.44993667216433786
portaltriad	0.35378366638243947
portaltriad	0.2528618715225882
portaltriad	0.12568184277852099
portaltriad	0.42988250379029247
portaltriad	0.14770487351073086
artery	0.20789112759427722
artery	0.399974551205312
artery	0.42077514975582375
artery	0.526784101096377
artery	0.12095765265678748
artery	0.8270417690559809
artery	0.8335593692885619
artery	0.8725610275296224
portaltriad	0.21980361489190928
portaltriad	0.11744193574546831
artery	0.09737340487513993
artery	0.18592574671821396
artery	0.8573296480867355
artery	0.24697752340586593
artery	0.6779016957172879
artery	0.6397047442694923
artery	0.8606332803794654
artery	0.3394139000124562
artery	0.8744438796890732
artery	0.6332510440414557
artery	0.9466696503935217
artery	0.7647798469175578
artery	0.25287860274315127
artery	0.809121383452167
artery	0.6858925430722174
artery	0.8310552388087823
artery	0.7929383031999403
artery	0.778518277950768
portaltriad	0.15084055268456212
portaltriad	0.11615365718922196
portaltriad	0.2665076186802356
portaltriad	0.14159529520576955
artery	0.03221892471585301
artery	0.595650728504716
portaltriad	0.47067342576592663
portaltriad	0.19650512099348233
portaltriad	0.3170665004948986
portaltriad	0.5272807896681719
portaltriad	0.341923780411619
portaltriad	0.3993562664793182
portaltriad	0.8947667846594517
portaltriad	0.42087521508823345
artery	0.785379753584002
portaltriad	0.41988366083882966
artery	0.6048897596256321
artery	0.8568337880464909
artery	0.8801986845270819
artery	0.8394244593324676
artery	0.7857685515093175
artery	0.8182130331114411
artery	0.5675629210424914
portaltriad	0.23522557863358895
artery	0.29691418240452633
artery	0.5007804472401586
artery	0.46241438590824624
artery	0.48367892200767193
artery	0.3163930965908549
artery	0.20893509870818083
artery	0.16853777624865487
artery	0.3792053731806237
portaltriad	0.22776250893491787
portaltriad	0.19720717119630754
portaltriad	0.43261199768594993
artery	0.7932000237019398
artery	0.9866893251623814
artery	0.8995631564475014
artery	0.9374048657452853
artery	0.9741348168596999
artery	0.841696755600779
portaltriad	0.13610264918273038
portaltriad	0.1717460132915457
artery	0.44849108899101087
artery	0.7909945854334466
artery	0.5172202598047642
artery	0.8269923411004622
portaltriad	0.15064429137296756
artery	0.9652092257172905
portaltriad	0.6338116019204291
artery	0.6708360131616219
artery	0.5539215367247942
artery	0.7950348955813399
artery	0.9412416645320155
portaltriad	0.13485347018534027
portaltriad	0.12212297510123347
artery	0.5975828409249523
artery	0.5534509307284782
artery	0.432005216627506
portaltriad	0.27475630018668
portaltriad	0.11268116833843674
artery	0.11246594903494422
portaltriad	0.10941822243174336
portaltriad	0.16129703389225944
portaltriad	0.09134354492706484
portaltriad	0.10006246497619008
portaltriad	0.0614367321532723
portaltriad	0.06744294936156991
artery	0.24754020532116883
portaltriad	0.18040388143417255
artery	0.22667503427618904
portaltriad	0.3078811136634194
artery	0.08022482346569326
artery	0.050996925466613
portaltriad	0.6598311091161168
artery	0.7350518793871916
portaltriad	0.6578205427809881
artery	0.9023038009321283
portaltriad	0.4192920191740018
artery	0.5115485023948834
artery	0.40852282366114917
artery	0.13662631469995853
portaltriad	0.4263819036766919
portaltriad	0.26347783694827853
artery	0.7135633209324314
artery	0.6976095242410832
artery	0.6829825170178522
artery	0.3461807676729703
artery	0.27461227216029904
artery	0.29072055707784855
artery	0.5601347228670941
artery	0.29221077749798324
artery	0.6485906484588022
portaltriad	0.32628254227689046
artery	0.8051013702515936
artery	0.7127051317830166
artery	0.2529203460384933
artery	0.7475566597016252
portaltriad	0.2848678936500249
artery	0.9216760252959155
artery	0.28697493063764984
artery	0.4756861858398828
artery	0.24655508651587393
artery	0.628292527946835
artery	0.8413682352682371
artery	0.9569014924486142
artery	0.5250498064396167
portaltriad	0.23677828157061237
artery	0.2798750118906289
portaltriad	0.24227417005006038
artery	0.3359940506500454
portaltriad	0.30385522268666937
artery	0.48167026859075796
portaltriad	0.22176020541909253
artery	0.3408963606726073
portaltriad	0.13041099827224195
portaltriad	0.16827280104098688
artery	0.13903916555226783
portaltriad	0.1811834126824124
portaltriad	0.030722445126151535
artery	0.4456922311699222
artery	0.3078075689495699
artery	0.3268258344047342
artery	0.6749302951839173
artery	0.637761256492947
artery	0.24898747605178875
artery	0.44253041375447616
artery	0.5275824343540139
artery	0.44760055651655156
artery	0.2946439759280959
artery	0.23733102816493581
artery	0.2121174219045452
artery	0.30933925473441304
artery	0.15800116953470222
artery	0.37282563225131415
artery	0.28957427673578606
artery	0.35473894126801186
artery	0.16404480766857094
portaltriad	0.09403811134690093
portaltriad	0.15681234927630763
artery	0.4215522079153646
artery	0.26059165301427584
artery	0.8461992252226227
artery	0.7239561501505667
artery	0.6042906700896262
portaltriad	0.38445240737091285
artery	0.49804073055341136
artery	0.2821327197807291
artery	0.9264155320061646
artery	0.8812517630191686
artery	0.7547132041049438
artery	0.3305762270386716
artery	0.5115988513495161
artery	0.8265774126123253
portaltriad	0.31545778963150817
portaltriad	0.39173195023088286
artery	0.031150242732776452
portaltriad	0.1171683090722686
portaltriad	0.26598498677406285
portaltriad	0.1385521068008311
artery	0.4398149350618118
portaltriad	0.06535649473938174
artery	0.3327583142531548
portaltriad	0.4404291116910734
portaltriad	0.11297285667372521
portaltriad	0.9211508371077345
artery	0.7506887469041683
artery	0.11306573064753649
portaltriad	0.13761300364802523
artery	0.9656943434285395
artery	0.6474971238619115
artery	0.7162333590814395
artery	0.6621774733535865
artery	0.6596061554005479
artery	0.05072925328374521
artery	0.07620426541918154
artery	0.17149261631961385
portaltriad	0.2844699426290846
artery	0.10129340435815054
artery	0.9162821775256129
artery	0.29527423343896075
artery	0.37196979388873286
artery	0.17449186384964602
artery	0.432674069408393
artery	0.10231768392077206
artery	0.2936030865904254
artery	0.20729331572309714
artery	0.11970092599083675
artery	0.16003873813091052
artery	0.38039638957707045
portaltriad	0.016779595228436424
artery	0.07484226538227304
artery	0.2607923371081266
artery	0.3202170480917018
artery	0.24560367578064968
artery	0.3347201709080385
artery	0.5624685848947706
artery	0.8106107447381449
portaltriad	0.7903100076660441
portaltriad	0.348117991958254
portaltriad	0.4276928893825177
portaltriad	0.12926174772979301
artery	0.23333389308550703
artery	0.7411820349524864
artery	0.60542121014346
portaltriad	0.4001467893742972
portaltriad	0.3807722589494562
artery	0.25004432624113476
artery	0.5906311967342699
artery	0.0698791509077485
portaltriad	0.6277898716646045
portaltriad	0.8649351543571596
artery	0.3142274660552752
artery	0.46008257071266584
artery	0.7562034777814555
artery	0.5822931323289265
artery	0.34013160432657075
artery	0.5098297364433859
portaltriad	0.3934555263782116
portaltriad	0.8134383347885419
artery	0.8236596929876264
artery	0.8259790148364308
artery	0.8804184082037657
artery	0.43630642730676367
artery	0.3374943320412573
artery	0.4605703552398068
artery	0.67184779119
artery	0.694956029548832
artery	0.7999834333081662
portaltriad	0.35678719655709423
artery	0.3894730879063854
artery	0.7146465659697638
artery	0.30231560995987883
artery	0.193431742242864
artery	0.11598541029891402
artery	0.6701123549563747
artery	0.49923904280137
artery	0.5504313237114863
artery	0.6350326294377133
artery	0.6950065106070046
portaltriad	0.30932495697189677
artery	0.1833935107895163
artery	0.38399475488711443
portaltriad	0.38104309630561706
portaltriad	0.200307513303148
artery	0.26067677304833325
artery	0.2672382288649263
artery	0.4272838245322089
artery	0.8468832240743779
artery	0.8999465731904163
artery	0.4966254667557798
artery	0.8244829851686802
portaltriad	0.5485966307272601
artery	0.14019404418740877
artery	0.6620785670291601
portaltriad	0.19723279664224544
portaltriad	0.07753308965823921
portaltriad	0.17963568678085437
artery	0.8962251876806971
artery	0.9329079250580696
artery	0.15783848269142037
artery	0.20359648076942183
portaltriad	0.07421478961446294
artery	0.5294034310708257
artery	0.4549870355799768
artery	0.5263875383814683
portaltriad	0.1591305106257171
artery	0.057626824183460726
portaltriad	0.05803577512312519
portaltriad	0.23433766890029958
portaltriad	0.10323842523427047
portaltriad	0.3439547258943991
artery	0.8024191110134085
portaltriad	0.20809534893060241
portaltriad	0.35949427637226183
artery	0.6200298883330145
artery	0.7242553692185503
artery	0.3267920496738596
portaltriad	0.06616208104073648
portaltriad	0.16569756762975876
portaltriad	0.30344571875361576
portaltriad	0.46310785130394766
portaltriad	0.15582903497042674
artery	0.08693277251461565
artery	0.1106166505760615
portaltriad	0.13360819581923392
portaltriad	0.13254192424216185
portaltriad	0.04206749308216177
portaltriad	0.23811542144446549
portaltriad	0.11314561733430589
portaltriad	0.07000438515795697
artery	0.31155286949433214
portaltriad	0.0656151962319412
artery	0.2828251213972519
artery	0.651347094958718
artery	0.49794990197754985
portaltriad	0.5776068384323374
portaltriad	0.299240845696505
artery	0.07857778330309517
portaltriad	0.08721455211957563
portaltriad	0.26964854781582054
portaltriad	0.2728863680924997
artery	0.12948330434968836
artery	0.9852362240071919
artery	0.9573954708001415
artery	0.8115863648364602
artery	0.7558035308212842
artery	0.7558415560420506
artery	0.6718925673179086
artery	0.496749776570197
artery	0.5064464427199754
artery	0.21716960642543726
artery	0.32865755163738314
portaltriad	0.18776536727378482
portaltriad	0.20392329934937214
artery	0.39659525113456706
artery	0.13550461341590042
artery	0.34275460743356195
artery	0.18263717031337764
portaltriad	0.1970945404022912
artery	0.25737603529368763
artery	0.23093554668149943
artery	0.27376223067141264
artery	0.8948718510675092
artery	0.5348991853524717
artery	0.7205274279541856
artery	0.34798779939369145
artery	0.35612859811369874
artery	0.39849066695902863
artery	0.45896519807196434
artery	0.49593248676560236
artery	0.8017382418539485
artery	0.77572691183879094
portaltriad	0.8903306823460303
artery	0.5895560920878373
portaltriad	0.5510639149748632
portaltriad	0.5825816211162562
portaltriad	0.5830757234018259
artery	0.6497650302522833
portaltriad	0.2607095847025421
portaltriad	0.3370335202431595
portaltriad	0.11794229047990454
artery	0.3046832787123265
artery	0.40443653897986503
artery	0.679167889989028
artery	0.747379720272949
portaltriad	0.39335414007493724
portaltriad	0.4834756613259409
portaltriad	0.11719156951996976
portaltriad	0.10711534850147594
artery	0.42000232295616763
portaltriad	0.5826895651709985
portaltriad	0.9023584850194307
portaltriad	0.41130599088295805
portaltriad	0.7299489000367484
artery	0.21028159362511636
artery	0.14413864441295116
portaltriad	0.5688592901428663
portaltriad	0.17380430391734594
portaltriad	0.624818409095747
portaltriad	0.4058290133460871
artery	0.32109410760151974
artery	0.10784472320671383
artery	0.35375809033098554
artery	0.24141939847861088
artery	0.1721950621870393
artery	0.06942689840162282
artery	0.0805072122506646
artery	0.11754128339374317
artery	0.019138554434371173
artery	0.6364402099672183
artery	0.20407576801806257
artery	0.1793889749892481
artery	0.030617581105412354
artery	0.4205212791898219
artery	0.3211140930329501
artery	0.5070401091798141
artery	0.29359830572520024
portaltriad	0.5267512143856953
portaltriad	0.13378552192510831
artery	0.308416160051296
portaltriad	0.215394141431099
portaltriad	0.36135912124827513
portaltriad	0.2249637446075535
artery	0.21966196072770883
portaltriad	0.14312992119908266
artery	0.09057342673607427
portaltriad	0.037376934328897965
artery	0.9883740589397149
artery	0.8736750531303243
artery	0.8194864795609683
artery	0.4057203949561366
artery	0.5718155397555617
artery	0.8969710909535241
artery	0.25321900540254527
portaltriad	0.16295057183116016
artery	0.37736553495957714
artery	0.42623882418278675
portaltriad	0.35777419115434594
portaltriad	0.3742427696070867
portaltriad	0.4309383624898453
portaltriad	0.616421780884489
artery	0.2870348525048891
portaltriad	0.6963063364175188
artery	0.5052446701951299
artery	0.468578364064339
portaltriad	0.5062227021645578
artery	0.31968623154733145
portaltriad	0.9484433733574276
portaltriad	0.8654526358866125
portaltriad	0.7682001915395411
portaltriad	0.21861634457937149
portaltriad	0.2430063152885773
portaltriad	0.05943397721821881
artery	0.08894484403706127
portaltriad	0.20395855031811694
artery	0.860245838007278
portaltriad	0.2637410875409914
portaltriad	0.4197150057460343
portaltriad	0.3550517735959657
portaltriad	0.5650965152032797
artery	0.5016088031649635
artery	0.424782226855093
portaltriad	0.5437757366859272
artery	0.9233928967764938
portaltriad	0.24050047092282406
artery	0.12118741512155239
portaltriad	0.25029856794696276
portaltriad	0.41078174657122646
portaltriad	0.1257594522793285
portaltriad	0.25081507333109737
artery	0.24135878324732754
artery	0.5018648403894046
artery	0.6508504164848566
portaltriad	0.42577927093706086
portaltriad	0.4545212988553849
artery	0.6240951130554326
artery	0.6425260453490523
artery	0.6329917670304311
artery	0.6874323150854955
portaltriad	0.36719245651381605
portaltriad	0.7446681774637629
portaltriad	0.5149046388158623
artery	0.4509019965668831
artery	0.45282457926345177
artery	0.4555546088586487
artery	0.5670211185391715
artery	0.4544239166693037
portaltriad	0.3142095095228348
portaltriad	0.32639372901248126
portaltriad	0.16376947724612304
portaltriad	0.18942234406379385
artery	0.5563392149026481
artery	0.2749423767172511
artery	0.3695586112523937
portaltriad	0.3509403545624812
artery	0.43113845933001743
artery	0.27388213996456856
artery	0.3080249686337346
artery	0.2347414414769477
portaltriad	0.15413696605118682
portaltriad	0.29442493139059683
artery	0.38936656841552514
artery	0.30096605098612367
portaltriad	0.15087384787769953
portaltriad	0.1338341730830731
portaltriad	0.16985629599433996
portaltriad	0.23526396283811374
artery	0.26713394337730584
portaltriad	0.46105640412849264
portaltriad	0.34902917803816896
portaltriad	0.5382523195072892
artery	0.3288239096876709
artery	0.14327451323696386
portaltriad	0.15070030411906576
portaltriad	0.11710051597632404
portaltriad	0.36859960358576516
portaltriad	0.20170074571177338
portaltriad	0.4039780397932418
portaltriad	0.17651309667084328
portaltriad	0.30628360784333786
artery	0.4230902288662795
portaltriad	0.056856864651981816
artery	0.3183319740500907
artery	0.4692163463516102
artery	0.9316800862563692
artery	0.733547649064306
portaltriad	0.6432616866041362
portaltriad	0.5198208810660484
artery	0.33722340773690257
portaltriad	0.39032555083732406
portaltriad	0.7243203898074814
artery	0.7992487974374097
portaltriad	0.08718819245977372
artery	0.26134791371609106
artery	0.7813081403729745
artery	0.7612162692447813
artery	0.33851023044718065
artery	0.37473296660987193
artery	0.2998038777616038
artery	0.704954237114489
artery	0.283903413880774
artery	0.2537621236815835
artery	0.362379717286099
artery	0.6229863931192134
portaltriad	0.23183097157509114
artery	0.4170537454157074
artery	0.11931474957281746
artery	0.5553835254758236
portaltriad	0.2071576596427153
artery	0.949930269960118
artery	0.22099885915012069
portaltriad	0.10250719399700171
artery	0.3333320880424954
artery	0.3724090881088395
artery	0.8079381520937546
artery	0.7416330231069342
artery	0.08975035464754
artery	0.7809423311405373
artery	0.7722807912444759
artery	0.4854311845819181
portaltriad	0.2974312240360661
artery	0.3064207352179949
portaltriad	0.6676320280661387
portaltriad	0.4982648634105054
portaltriad	0.5202076909343915
portaltriad	0.6820687957692348
artery	0.7952286326348413
artery	0.6720281733743646
portaltriad	0.7630257479221785
artery	0.6587992210042852
portaltriad	0.3489861909948113
portaltriad	0.36144942953714876
artery	0.28867389982856584
portaltriad	0.22678414264524616
portaltriad	0.16386930115172138
artery	0.21549589027829896
portaltriad	0.3157517654485928
portaltriad	0.21980631145336257
portaltriad	0.3528486607165407
portaltriad	0.402798126974565
portaltriad	0.31443508276923837
portaltriad	0.09059636503884944
portaltriad	0.2280968248806022
portaltriad	0.2582100791870784
portaltriad	0.1686098590916911
portaltriad	0.3111899504690772
portaltriad	0.3392732079644612
portaltriad	0.0821179401046865
portaltriad	0.49345683830167403
artery	0.765360776072779
artery	0.43176581888504495
artery	0.4070339013307046
artery	0.5299923319887762
artery	0.5865562271142297
artery	0.39838364140008004
artery	0.836913963886433
artery	0.4651442563538097
artery	0.3914728174559411
portaltriad	0.6617700260353596
artery	0.9462800708901131
artery	0.8754578807962677
artery	0.8416805071928761
artery	0.7301741825952689
artery	0.47713914445745165
artery	0.6042107588281359
artery	0.7763101861797426
artery	0.708312262495582
artery	0.8978990634252537
portaltriad	0.740814575259495
portaltriad	0.5072532597173771
artery	0.5281088165420287
portaltriad	0.72564695597693
artery	0.9116639795796945
portaltriad	0.8290887445138472
portaltriad	0.611510429806242
portaltriad	0.35411248634012044
portaltriad	0.21201516598747847
portaltriad	0.3551237404615629
portaltriad	0.5539678851588681
artery	0.5222302788570338
portaltriad	0.6420769792563685
portaltriad	0.2985587308841363
artery	0.4152447892532219
artery	0.35880012042798254
portaltriad	0.35152694119951133
portaltriad	0.47384216367946747
portaltriad	0.7739978443301077
portaltriad	0.6282361213196056
portaltriad	0.7395157643215368
artery	0.4336531736901782
artery	0.5544226689396181
artery	0.6340687752163976
artery	0.5272843093130244
artery	0.5335313072668592
artery	0.4629933550200606
artery	0.5226762703107046
artery	0.7904495085653832
artery	0.6317354398459794
artery	0.3571111021609005
portaltriad	0.4955986452602025
artery	0.8164772707326236
portaltriad	0.26051978612863486
artery	0.45237996369264843
portaltriad	0.5965189952501462
artery	0.9316282377240784
artery	0.38563316576877543
artery	0.5034030996841248
artery	0.4799380177558562
artery	0.5346455656111675
portaltriad	0.6509177877181423
portaltriad	0.5328711195171439
portaltriad	0.6044393434368391
portaltriad	0.395851407938226
portaltriad	0.2935709861906872
artery	0.8270527590567004
portaltriad	0.3913813913715784
artery	0.8002181557288749
artery	0.6730485107524941
portaltriad	0.265852944723984
portaltriad	0.2995166484826631
portaltriad	0.3142267619279107
portaltriad	0.15357060085646293
portaltriad	0.27517212099873745
portaltriad	0.41784673690737156
portaltriad	0.3820082908426375
portaltriad	0.12071197700079768
portaltriad	0.14667442542458958
portaltriad	0.2225478999926889
portaltriad	0.4017503038798389
portaltriad	0.2190823898593339
portaltriad	0.320854184024211
portaltriad	0.3480951318156376
artery	0.3209913349611794
artery	0.4227152652918563
portaltriad	0.16796636701558648
portaltriad	0.11501754981717374
portaltriad	0.10838044680285638
portaltriad	0.21609443538343434
artery	0.16296456761011935
portaltriad	0.26520433612794525
artery	0.5715935982146712
artery	0.14133465905910783
artery	0.17179718236598637
portaltriad	0.3988015396904536
artery	0.5318376621493597
artery	0.47191807195326363
artery	0.435460454805035
artery	0.6132271186156079
artery	0.3466906480402901
artery	0.9460902676542131
artery	0.6163970330054294
artery	0.6605265140924671
portaltriad	0.9175399935301934
artery	0.5747856165017708
artery	0.40838328203582214
artery	0.36894405519465134
artery	0.4879823564758854
artery	0.4669631001377529
portaltriad	0.5659758010025563
portaltriad	0.6701194001201466
portaltriad	0.477472325749569
artery	0.5882172882753549
artery	0.664096182421495
artery	0.6645397770119648
artery	0.6429275123851267
artery	0.5015442334002055
artery	0.5662591027084654
artery	0.12583037681936204
portaltriad	0.6817230421426892
portaltriad	0.44460010017593
artery	0.20233384088682851
artery	0.29285345928602274
portaltriad	0.5123979993764194
artery	0.14865238276004997
artery	0.08050140631521814
portaltriad	0.39053386087529046
portaltriad	0.4859995049913373
portaltriad	0.34910241134941844
portaltriad	0.2273068114223656
portaltriad	0.21264835115591257
artery	0.2009310630885033
artery	0.2763501534429699
portaltriad	0.3658919733652993
portaltriad	0.3405157413284932
portaltriad	0.6618530384609679
portaltriad	0.45657311420868824
portaltriad	0.6885717672843547
portaltriad	0.3205282283432931
portaltriad	0.39937289777725016
portaltriad	0.6618124914130559
portaltriad	0.3956547495588292
portaltriad	0.3383565113240644
portaltriad	0.3770157583437235
portaltriad	0.558074940837949
portaltriad	0.48375077858510374
portaltriad	0.6626493475612437
artery	0.8326681889139956
portaltriad	0.22876177066544687
portaltriad	0.33014374706823746
artery	0.17633980606047492
artery	0.3388649912971298
portaltriad	0.22190226988638292
portaltriad	0.15372859916080311
artery	0.6074388885440725
artery	0.8633681652544671
artery	0.80737093996865406
portaltriad	0.7936511691497807
artery	0.8613029571560515
portaltriad	0.5152292927155944
portaltriad	0.5229945553790389
artery	0.49670096294619237
artery	0.6661494057854421
artery	0.5118673027416462
artery	0.26169252075595856
artery	0.7132234353604265
artery	0.5193404351594496
portaltriad	0.26891394931402623
portaltriad	0.749740539686185
artery	0.9258789821656339
portaltriad	0.5144208360333322
portaltriad	0.8317668682998162
portaltriad	0.20309340559149183
portaltriad	0.11887154167604343
portaltriad	0.16713027662563795
portaltriad	0.1174693091039024
portaltriad	0.07797610056712473
portaltriad	0.034455220018387925
portaltriad	0.5039167371012553
portaltriad	0.5089726384431134
artery	0.9297389163981894
portaltriad	0.7351499730034184
portaltriad	0.5499920309799544
portaltriad	0.48670562602755124
portaltriad	0.26949204663564114
artery	0.8031975623457367
portaltriad	0.6306535121326198
portaltriad	0.6194628384711911
portaltriad	0.89565767139969
portaltriad	0.8806153502778816
portaltriad	0.30043542371843523
artery	0.5804767567331943
portaltriad	0.5577614498145159
artery	0.8053454040933359
artery	0.8468083633745422
portaltriad	0.3002844571099831
artery	0.28742547694668197
artery	0.7330580836815315
artery	0.7289737696325052
artery	0.8352384140623013
artery	0.4696527263803737
portaltriad	0.6193339153387881
portaltriad	0.28224976020992454
portaltriad	0.46581429512919864
portaltriad	0.7686734621821601
artery	0.6017873154184024
artery	0.5008086349063278
artery	0.8709114576378013
artery	0.8058685701764158
portaltriad	0.7637862313843918
artery	0.7236488621500122
portaltriad	0.6259491052465309
artery	0.8111619480661835
portaltriad	0.6497967253422964
portaltriad	0.27031704852803184
portaltriad	0.23949851943649791
portaltriad	0.3226766199684036
portaltriad	0.23314392774669826
artery	0.3022457026304927
portaltriad	0.3324302449960397
artery	0.6774405643538035
artery	0.45138776519798385
portaltriad	0.5389177160202155
artery	0.49455094883630674
artery	0.5107933407132469
portaltriad	0.33170646972768897
portaltriad	0.4557741362807781
artery	0.20836453853020626
portaltriad	0.513575474130056
artery	0.29770595460352933
portaltriad	0.35692475071432495
portaltriad	0.11926481624058001
artery	0.8924077494835907
artery	0.5845395702016741
portaltriad	0.3743759201849116
artery	0.5002021342680119
artery	0.4924105005334383
artery	0.5589636336482312
artery	0.7295191570064781
artery	0.6773880033589792
artery	0.40136576564835785
portaltriad	0.7872054004530356
artery	0.42710750487689775
artery	0.360648630863322
artery	0.34265055074638867
artery	0.5384136466667004
artery	0.2934041398804361
artery	0.38945010781229084
artery	0.3871274645407234
artery	0.04513762718023256
artery	0.27452612851991687
artery	0.11035622165652342
artery	0.8597799530383285
artery	0.5432449371063011
artery	0.5392611420929728
artery	0.14528887532545795
artery	0.19389914994792615
artery	0.6879199274917414
artery	0.4479056718547361
artery	0.7629879162472158
artery	0.6670475225945605
artery	0.8037950660081172
artery	0.5269820834516754
artery	0.9151123674762376
artery	0.554206180944252
artery	0.47962539273855875
artery	0.26180734270528777
artery	0.4364995380674543
artery	0.27465606561640715
artery	0.34251605724186357
artery	0.4699545763661798
artery	0.5764343959909564
artery	0.23663021128623182
artery	0.6028036523294458
portaltriad	0.5423594747990158
portaltriad	0.24198641867113468
portaltriad	0.6181175047243133
portaltriad	0.2068537233788005
artery	0.5904103671274301
artery	0.3848125119382305
artery	0.43579705356867093
portaltriad	0.2504844160720991
portaltriad	0.22543028323654676
portaltriad	0.15331478719751343
portaltriad	0.3379007660425604
artery	0.43503035853384897
portaltriad	0.2758862134801828
portaltriad	0.5207368717357128
artery	0.578212160887532
portaltriad	0.5047689305145031
artery	0.1851194673462727
artery	0.15279824707875303
artery	0.8728866240740506
portaltriad	0.5045333227989521
portaltriad	0.4520709848955141
artery	0.7518494244676072
portaltriad	0.8834786841796163
artery	0.41955307268346553
portaltriad	0.5179921255497705
artery	0.2850341687688785
artery	0.9257712005795737
portaltriad	0.5115652349807835
portaltriad	0.3989391719005848
portaltriad	0.6654750165103261
portaltriad	0.6666510803819242
portaltriad	0.49551805478521116
portaltriad	0.4793322611224215
portaltriad	0.22970096493113887
portaltriad	0.1983223101972912
portaltriad	0.1982631015137777
portaltriad	0.22514583713447295
portaltriad	0.26704040176711785
portaltriad	0.19559148223111372
portaltriad	0.44192928877778215
portaltriad	0.652183356888899
artery	0.6741085641564379
portaltriad	0.6101255081989262
artery	0.9244768418512529
artery	0.9639782374392024
artery	0.9640125750316796
artery	0.9275135707827076
artery	0.9075886533601891
artery	0.8659679063051787
artery	0.873102717345104
portaltriad	0.30511646719246965
portaltriad	0.21901740350878932
portaltriad	0.6314176666461506
portaltriad	0.6656681951026286
artery	0.4837723087241598
artery	0.45778185996297027
artery	0.8510924092029065
portaltriad	0.5233932430535325
portaltriad	0.7584915318398286
portaltriad	0.5129831184320595
portaltriad	0.2963262013123795
portaltriad	0.4658465347224334
portaltriad	0.490854832216269
portaltriad	0.3780165199091606
portaltriad	0.2817601575685861
portaltriad	0.26346228627711993
artery	0.9150779937265835
artery	0.8781312093003794
portaltriad	0.8292506384415488
portaltriad	0.7308619222553571
artery	0.7675065864886091
artery	0.691660351531543
portaltriad	0.4906751441138823
portaltriad	0.3804402551252357
portaltriad	0.1424743149902524
portaltriad	0.5979311054767522
artery	0.3995412522298674
artery	0.4970808882061466
portaltriad	0.6130784602330415
portaltriad	0.4650620574164482
artery	0.88209767187678
portaltriad	0.47223827584720696
artery	0.6566791221386618
portaltriad	0.3626970464625951
portaltriad	0.18841768601567632
artery	0.7428289386012853
portaltriad	0.5161108042187978
portaltriad	0.15338670451719758
artery	0.18624231932543403
portaltriad	0.09283725511634387
portaltriad	0.4503932352750315
portaltriad	0.3778384623822012
portaltriad	0.4321207928910216
artery	0.8765756190441715
portaltriad	0.39333606992785686
portaltriad	0.38494863902376425
portaltriad	0.37639268406856846
portaltriad	0.4100521554862415
portaltriad	0.3294561552533721
artery	0.8294501355268618
portaltriad	0.16750080733516834
portaltriad	0.4643985490893507
artery	0.24783950792616055
artery	0.33027151359667944
portaltriad	0.473640711041393
portaltriad	0.4914057488830553
portaltriad	0.9500727271801745
portaltriad	0.5723312381657709
artery	0.8541728933715278
artery	0.890482541223494
artery	0.7222889204914118
portaltriad	0.0879170204923605
artery	0.17147695689293468
portaltriad	0.14317143257224788
portaltriad	0.1135116144919907
portaltriad	0.35858131052178527
portaltriad	0.5897687608983262
artery	0.8757799090656002
artery	0.8762601654283524
portaltriad	0.6944986079546422
portaltriad	0.5135607194120477
portaltriad	0.8645615837126766
portaltriad	0.6034985138040619
portaltriad	0.755467252577479
portaltriad	0.2232383684923068
portaltriad	0.22194255401356636
portaltriad	0.1077974179553844
portaltriad	0.2775820647077736
portaltriad	0.17974750203651851
portaltriad	0.2016163217458442
portaltriad	0.3112728393835682
portaltriad	0.3715610325870409
portaltriad	0.6663074278210688
portaltriad	0.5188036143568208
portaltriad	0.5947727638297671
artery	0.6817074768281893
artery	0.37391620985087826
portaltriad	0.867630537836883
portaltriad	0.8008336021326413
portaltriad	0.417784836573875
portaltriad	0.02511234035420253
artery	0.9469222626470691
portaltriad	0.9404803444617286
portaltriad	0.9512081243803875
artery	0.7602394630198448
portaltriad	0.9501980439729003
artery	0.7413808819155692
artery	0.9138012188992487
artery	0.5578072669499047
artery	0.7577510863949228
artery	0.7204080023234236
portaltriad	0.6362086163345432
artery	0.883985715490525
portaltriad	0.34427318294662135
portaltriad	0.42393799279228556
artery	0.4404507240243429
portaltriad	0.6570904813066827
portaltriad	0.5158820048198209
portaltriad	0.5365911306843106
portaltriad	0.5956499073928716
artery	0.3564871780534187
artery	0.4382201997204259
artery	0.8601500987854641
portaltriad	0.5842142545660021
portaltriad	0.7746067083005039
portaltriad	0.9462901661982626
artery	0.8248825893228741
artery	0.43028099917198337
artery	0.5360913402467369
artery	0.9219186797791743
artery	0.23131202597455108
portaltriad	0.35214887138053397
portaltriad	0.8113443688664383
artery	0.7044615418094246
portaltriad	0.9250773894177045
artery	0.8160394996803393
portaltriad	0.8627026114015957
portaltriad	0.5162245045723212
portaltriad	0.6947534133216058
portaltriad	0.39330426483996744
portaltriad	0.29022888923852336
portaltriad	0.22012553506052931
portaltriad	0.36847290625878476
portaltriad	0.6949585715674845
artery	0.5111255744654891
artery	0.6693009780580929
artery	0.6152405860566068
portaltriad	0.7821779360314538
artery	0.5327478300322442
artery	0.6727888877496448
artery	0.7525004275450371
artery	0.930047974791571
portaltriad	0.5079404142529336
portaltriad	0.2819350398663277
artery	0.8049678572175304
artery	0.7410986580007071
portaltriad	0.4744895583697671
portaltriad	0.5473353363650736
portaltriad	0.32010346592818273
artery	0.5691333788638403
portaltriad	0.3316719393591761
artery	0.5715494169751183
portaltriad	0.3322320820087035
artery	0.7181201243812099
artery	0.8041142342585896
artery	0.8734636823831149
portaltriad	0.7723082281606432
artery	0.704567184003264
artery	0.5999145255931699
artery	0.6933584483183095
portaltriad	0.6991170783906434
artery	0.37022178634053937
artery	0.31843263556263585
portaltriad	0.3308030064166246
portaltriad	0.5389092645852139
portaltriad	0.4801690617854814
portaltriad	0.7610820503201378
artery	0.3172793868985038
artery	0.3590637444894977
portaltriad	0.7114213017512868
portaltriad	0.3490544188442337
portaltriad	0.4388693225345144
portaltriad	0.4996248514600404
portaltriad	0.49842142663937095
artery	0.5169293475303551
portaltriad	0.4381463450648078
portaltriad	0.7811310107780652
portaltriad	0.5175231630434326
portaltriad	0.8087247965477781
portaltriad	0.4464880146365327
portaltriad	0.5582613696302328
artery	0.8769267729046538
artery	0.8841224172509978
artery	0.79372364823630015
portaltriad	0.40816924657727544
portaltriad	0.2560520261030037
artery	0.9404148464414535
artery	0.6066087912362442
portaltriad	0.3136518423628416
portaltriad	0.3805893346436535
portaltriad	0.6684103753291669
portaltriad	0.465585811807612
artery	0.5142579977776099
portaltriad	0.6570535275280426
portaltriad	0.7291846718320713
artery	0.6666506990977384
artery	0.9615416568890807
portaltriad	0.9223906876923861
portaltriad	0.3486434444327717
portaltriad	0.7056952952164934
artery	0.8212702076991476
portaltriad	0.6281001016620564
portaltriad	0.2872724405169654
portaltriad	0.23615615045175026
portaltriad	0.20246476834535707
portaltriad	0.20287468804042788
portaltriad	0.44339038260909014
portaltriad	0.5853055355316917
portaltriad	0.5734802384758039
portaltriad	0.3196946324518341
portaltriad	0.25987210014176654
portaltriad	0.6061390980961797
portaltriad	0.7163561437567928
portaltriad	0.9208237537829964
portaltriad	0.9390770605755036
portaltriad	0.4878011124878324
artery	0.268331341640912
artery	0.3103737567231416
artery	0.21688499282808868
artery	0.09308066295557774
portaltriad	0.1332514477316481
artery	0.2648042269088788
artery	0.30712095525516514
artery	0.23122339172624762
artery	0.08123475584965961
artery	0.9668526581403687
portaltriad	0.43467001216502454
portaltriad	0.4340205590390677
portaltriad	0.15387409558636875
artery	0.6629559107798085
artery	0.9894835094134175
artery	0.9366737012891583
artery	0.7509515482151309
artery	0.6018984446705526
artery	0.6029376823942463
artery	0.502442653192172
artery	0.7101777191476965
artery	0.9786546990308284
artery	0.33900102356464884
artery	0.28787988713806767
artery	0.5062218031157503
portaltriad	0.2675846104958121
portaltriad	0.24128270902858417
artery	0.4434772428761471
artery	0.5996242868534356
portaltriad	0.5885290496032516
portaltriad	0.3156770117798551
portaltriad	0.8436109205824228
portaltriad	0.4946192210863595
artery	0.827271790087222
portaltriad	0.3305060885478989
artery	0.3568229092800076
artery	0.5201720561886434
artery	0.5700087360571263
portaltriad	0.6966547972444953
portaltriad	0.8187290948561183
portaltriad	0.5701009001458881
portaltriad	0.25041835255088213
portaltriad	0.6448168969248389
portaltriad	0.6749787313214805
portaltriad	0.9289904276036437
artery	0.9405618869930692
artery	0.7558274658292149
portaltriad	0.7347300839604278
portaltriad	0.427649351647305
portaltriad	0.4549327719303994
artery	0.8585464577552966
portaltriad	0.7605054787628294
portaltriad	0.6161804760538311
portaltriad	0.7819401089441449
portaltriad	0.5785374989710278
portaltriad	0.6974035843317047
artery	0.4341955226918087
portaltriad	0.09828038405739
portaltriad	0.7497150180514737
portaltriad	0.5666542265274784
portaltriad	0.8733708728162067
portaltriad	0.7499316749530427
artery	0.9017977887131857
portaltriad	0.36200904076143126
portaltriad	0.4490050940511513
portaltriad	0.6600484691558971
portaltriad	0.3130281431777526
portaltriad	0.3711737527317228
portaltriad	0.45322423074577906
artery	0.6621677273160368
artery	0.987942151034128
portaltriad	0.8368498675605559
portaltriad	0.7110013328525353
portaltriad	0.7884767243897604
portaltriad	0.6651053553497263
portaltriad	0.7929618975453854
portaltriad	0.5334468100679162
portaltriad	0.5976925685468758
portaltriad	0.5018701305076166
portaltriad	0.547258717434797
portaltriad	0.8107096988627397
portaltriad	0.7398637496401839
portaltriad	0.6191317896599934
artery	0.7584786339695271
portaltriad	0.5925373311926349
portaltriad	0.6425449117004646
portaltriad	0.8423318055026481
portaltriad	0.3731880260576218
portaltriad	0.4296009498039401
portaltriad	0.46145119423543507
portaltriad	0.47114987041295414
artery	0.5251848934140343
portaltriad	0.6028184843229781
portaltriad	0.8579486004265193
portaltriad	0.7938602179952927
portaltriad	0.13502574863205416
portaltriad	0.5581264026287172
portaltriad	0.45309098197701075
portaltriad	0.49950687613001543
portaltriad	0.3895799336666279
portaltriad	0.24297799101785747
artery	0.6764326451812233
artery	0.6150647147451321
artery	0.6372854058528169
portaltriad	0.5819651722991168
portaltriad	0.4631856374239247
portaltriad	0.6181890557191638
portaltriad	0.4534458913949671
portaltriad	0.3521161270107527
artery	0.7616432467474678
artery	0.6216460343441127
artery	0.5665992952392886
portaltriad	0.4089587372343759
artery	0.4942665878739258
artery	0.4971117528342681
portaltriad	0.7290496318516498
artery	0.7561863678185191
artery	0.3476382737822327
artery	0.24515618631924255
artery	0.3614452460506969
artery	0.4838777184131189
portaltriad	0.4742792203188604
portaltriad	0.8770055677320675
portaltriad	0.8474066164441588
artery	0.9608875026144718
artery	0.5642172562550452
portaltriad	0.21242792197926771
portaltriad	0.8782959417866103
artery	0.5898647098212583
portaltriad	0.8858631896287532
artery	0.3964893999946853
artery	0.8710909939419944
portaltriad	0.7365098684839914
portaltriad	0.6980597681135081
portaltriad	0.8033672691273462
portaltriad	0.8698758667781095
portaltriad	0.8560408997287595
artery	0.8270345294795587
portaltriad	0.5664506869613675
portaltriad	0.5812781627337599
portaltriad	0.4712389033203785
artery	0.47580695665524597
artery	0.5853353287185643
artery	0.7317863156699943
artery	0.4479264284395072
artery	0.48666004381153855
artery	0.43956788013404924
artery	0.4968270551529467
artery	0.8221433816391586
artery	0.52749752474016
artery	0.733278214359057
artery	0.5142303035641705
artery	0.8084254199936108
artery	0.7044619861500458
artery	0.49084578068720963
artery	0.7784846552905582
artery	0.7967545768609696
artery	0.40317561960794457
artery	0.4997175114900634
artery	0.8458153132518388
artery	0.8755199739334216
artery	0.7659498693890063
artery	0.9247262002973883
artery	0.37836265461677115
artery	0.8976474271939947
artery	0.5890113768923823
portaltriad	0.5435758236328281
portaltriad	0.16765632602544298
artery	0.3576556411395434
artery	0.46898408513029327
artery	0.32149040768891307
portaltriad	0.5795434898045646
portaltriad	0.4428477394195063
portaltriad	0.44681088972304184
artery	0.8948231060580638
artery	0.562965895691718
artery	0.40615747935530194
artery	0.3550843976309918
artery	0.656292642446187
artery	0.7633425665127926
artery	0.4585948751873865
artery	0.9957227813265799
portaltriad	0.2071598365343621
portaltriad	0.1774103673455428
artery	0.750860196395793
artery	0.9405671387751616
artery	0.7398561355080829
artery	0.7120141561894052
artery	0.9498207321196662
artery	0.7647592905445562
artery	0.7702617542210716
artery	0.5987625276770768
portaltriad	0.41622839706282966
portaltriad	0.42181385020089196
portaltriad	0.2630957176022072
portaltriad	0.6690549062756259
portaltriad	0.44471950410374717
portaltriad	0.5761929331784935
portaltriad	0.5736696761512001
portaltriad	0.3625262727975808
portaltriad	0.2795014304775303
portaltriad	0.3176792683178171
portaltriad	0.23248324386142383
artery	0.39951274911100654
portaltriad	0.1661636167793932
portaltriad	0.5106183045090229
portaltriad	0.30127420428302276
portaltriad	0.3565032395570798
portaltriad	0.914347055382034
portaltriad	0.8277466248995741
portaltriad	0.44430484000449316
portaltriad	0.7530793441345072
portaltriad	0.644700737201934
portaltriad	0.5909751499964719
artery	0.5438459569081535
portaltriad	0.4693755219448826
portaltriad	0.7060893187447769
portaltriad	0.3507616828221023
portaltriad	0.39202218458818844
portaltriad	0.42674215511054653
portaltriad	0.4190133860628039
portaltriad	0.3422725637469975
portaltriad	0.45859030510439003
portaltriad	0.5637144418392384
artery	0.6790194602913271
portaltriad	0.5990364511174766
artery	0.6700725982449744
artery	0.6728865158536426
artery	0.23117566871853265
artery	0.4650460408311086
artery	0.7285576861215945
portaltriad	0.12647917441497522
portaltriad	0.26330130009348507
artery	0.2922038984417677
artery	0.38373307352369324
artery	0.16768404987881222
artery	0.1996223110549157
portaltriad	0.28529217121085054
artery	0.4760306502848974
portaltriad	0.24272603135477144
artery	0.7779436959447089
artery	0.6342355864757097
portaltriad	0.27922469115135756
portaltriad	0.213066618005771
artery	0.8456248392010487
artery	0.7355255123783305
artery	0.6712498842312127
portaltriad	0.6519576955607476
portaltriad	0.47333758804715725
portaltriad	0.39422826557783697
portaltriad	0.8858799899119101
portaltriad	0.8500869170987573
portaltriad	0.6078485276646943
artery	0.9372593496840066
portaltriad	0.614176775084925
portaltriad	0.5456149663850027
portaltriad	0.9201774230028692
artery	0.4922419251245047
portaltriad	0.44520566936350525
artery	0.28337068999810516
artery	0.5202291556568909
artery	0.09998421600762353
artery	0.119608799940531
portaltriad	0.08230889900109778
artery	0.8957624078549562
portaltriad	0.22498133199142503
artery	0.45659241567887754
portaltriad	0.2431892668419417
portaltriad	0.3359047994640089
portaltriad	0.08958343025185869
portaltriad	0.4461609954692113
artery	0.7243426895788005
artery	0.3813593598360473
portaltriad	0.7209821819293283
portaltriad	0.8847514858024327
portaltriad	0.6466002168602132
portaltriad	0.8839591583353625
portaltriad	0.3835280953057105
artery	0.6227857892911554
artery	0.6460258706367475
portaltriad	0.8057335011462654
portaltriad	0.5931840582514317
portaltriad	0.6904467278138292
artery	0.6095529689189131
artery	0.3019187382791798
portaltriad	0.20220138474673402
artery	0.9336720306337595
artery	0.7142852327292171
artery	0.16952980599205106
portaltriad	0.5509271593168392
portaltriad	0.6707951170837595
portaltriad	0.773035771086719
portaltriad	0.7541668858984325
portaltriad	0.5779191695103687
portaltriad	0.554541570537469
portaltriad	0.6313433232157744
portaltriad	0.18295957198026466
portaltriad	0.65789420163862955
portaltriad	0.3345849327592971
portaltriad	0.9741083082496471
artery	0.829736649799233
portaltriad	0.5999249378363465
artery	0.47662280394198153
artery	0.4148214687709682
portaltriad	0.14889700712041057
portaltriad	0.4770555760420817
portaltriad	0.2676553425009148
portaltriad	0.8631613974999982
artery	0.4785179316309381
artery	0.4506208569033341
artery	0.5078200980871541
artery	0.47046774603325303
artery	0.7187860090352733
artery	0.49051321933248476
artery	0.9320852030975739
portaltriad	0.9379786667424704
artery	0.30221013890747295
artery	0.1308518395315078
artery	0.3712755587186729
portaltriad	0.5290359473214001
portaltriad	0.6522751964883942
artery	0.3600471023739115
artery	0.2681439314966637
artery	0.36396052186120936
portaltriad	0.6062965448367481
artery	1
portaltriad	0.22176770531175505
portaltriad	0.1993045830759593
portaltriad	0.4638165782242152
artery	0.9475658730083715
artery	0.7408349374904214
artery	0.49231420682886073
artery	0.7791387178207834
portaltriad	0.7801219000209914
portaltriad	0.5020313049575374
portaltriad	0.34173833256130837
artery	0.26050093061820495
artery	0.3084994298941153
artery	0.42370592049706146
artery	0.2561381873068543
portaltriad	0.4252242616683348
artery	0.5301938706767025
artery	0.3497983324134066
artery	0.7133598325453935
artery	0.5977427667918273
artery	0.5458529619058609
artery	0.7586906791830602
artery	0.3663237533402257
portaltriad	0.3095882040602607
portaltriad	0.33857960715527036
artery	0.9713972292896311
artery	0.589353993065288
artery	0.29227607443938164
artery	0.4570291570181448
portaltriad	0.7623625571174585
portaltriad	0.7391363209570802
portaltriad	0.884520263023992
portaltriad	0.5214676358884678
portaltriad	0.1033403479039354
portaltriad	0.1865471339487413
portaltriad	0.32478195978047264
portaltriad	0.3546872108276056
portaltriad	0.26928811139632025
artery	0.9156481285650924
portaltriad	0.9661667749884433
artery	0.9183749217119016
portaltriad	0.8751732876083937
portaltriad	0.9327263273820172
artery	0.8390783915483533
portaltriad	0.6894814698926187
portaltriad	0.15131405568433667
portaltriad	0.1746688134955841
portaltriad	0.5356295073458502
artery	0.8633379142255057
portaltriad	0.10029111855308358
portaltriad	0.38283846678766253
portaltriad	0.04457731351527079
portaltriad	0.6592721457734613
portaltriad	0.5780512785161039
portaltriad	0.686314507894505
portaltriad	0.6364620838079575
portaltriad	0.8594306023258209
portaltriad	0.8426513250484612
portaltriad	0.9320749719510292
portaltriad	0.21716236077277043
artery	0.9582970173378561
artery	0.9989280159706992
artery	0.42733855957023725
portaltriad	0.03123065039339979
portaltriad	0.8561307586989407
portaltriad	0.2935513774384217
portaltriad	0.572636377977219
portaltriad	0.5070461446589243
portaltriad	0.2399481754851046
portaltriad	0.2581263227236932
artery	0.27801158424976885
artery	0.5227734607983492
artery	0.5168622174242948
artery	0.5288267093296095
artery	0.8822715928641939
artery	0.792043171047739
portaltriad	0.11452688475095303
artery	0.8697100315883817
portaltriad	0.5389552886867695
portaltriad	0.18466732945711456
portaltriad	0.1726779816680878
portaltriad	0.22484416614092756
portaltriad	0.29980370816486385
portaltriad	0.4512908090443274
artery	0.4862449519272573
artery	0.933418524529615
artery	0.486335425968187
portaltriad	0.6858636827409375
portaltriad	0.41709505159768406
artery	0.5382890691437169
portaltriad	0.2800395138314949
artery	0.45420678349241317
portaltriad	0.3348860504182532
artery	0.7627970963311078
portaltriad	0.5395984504155233
portaltriad	0.27404053281000357
portaltriad	0.5029808051163178
portaltriad	0.36599130693420184
portaltriad	0.3697545836873811
artery	0.6010081590744879
artery	0.6204038992031493
portaltriad	0.2537222395590923
portaltriad	0.29213331501392803
artery	0.26928833353909865
artery	0.4474770673514295
portaltriad	0.3390812618055951
portaltriad	0.13508978111082678
artery	0.43122635213538035
portaltriad	0.23616087968993696
portaltriad	0.14585200104463433
portaltriad	0.883535719139982
portaltriad	0.31296674082211007
portaltriad	0.3936670525638102
portaltriad	0.6830264766951754
portaltriad	0.6673473623889721
portaltriad	0.6884219007901051
portaltriad	0.5601815506695905
portaltriad	0.949570719955394
portaltriad	0.44348500394186846
portaltriad	0.10063293148047249
portaltriad	0.4233143524932646
portaltriad	0.5277384790792164
portaltriad	0.7701932231931582
portaltriad	0.46173850173061143
portaltriad	0.31474699684365653
portaltriad	0.19281013534936087
portaltriad	0.6189617776033195
artery	0.6426013489466612
artery	0.5354839057060259
artery	0.7152356240756345
artery	0.3399329920346139
artery	0.26537340735541237

## Sheet: Figure 6
Figure 6a				Figure 6b					Figure 6c				Figure 6d				Figure 6f
percent_gp	neoadjuvant	annotation_type			neoadjuvant	percent_gp	annotation_type		percent_encapsulation	tum_percent_annot	neoadjuvant		percent_encapsulation	tum_percent_annot	neoadjuvant		neoadjuvant	group	gp_percent	annotation_type
70.68	Yes	replacement		1	Yes	100	replacement		13.85	25	Yes		100	7.5	No		Yes	Neo.cohort	28.96	encapsulated
28.96	Yes	encapsulated		2	No	100	replacement		35.51	30	Yes		0.93	60	No		Yes	Neo.cohort	70.68	replacement
0.35	Yes	pushing		3	No	0.93	encapsulated		82.05	1	Yes		78.23	10	No		Yes	Neo.cohort	0.35	pushing
96.89999999999999	No	replacement		4	No	99.07	replacement		2.85	8	Yes		57.6	15	No		Yes	Neo.cohort	13.63	encapsulated
3.1	No	encapsulated		5	No	100	replacement		6.54	18.33	Yes		100	39	No		Yes	Neo.cohort	86.37	replacement
97.7	No	replacement		6	No	98.23	replacement		94.58	15.5	Yes		23.31	85	No		Yes	Neo.cohort	NA	pushing
2.3	No	encapsulated		7	No	1.77	encapsulated		45.75	35	Yes		4.08	65.56	No		Yes	Neo.cohort	94.58	encapsulated
0.19	Yes	replacement		8	Yes	98.54	replacement		100	2	Yes		100	33.75	No		Yes	Neo.cohort	5.42	replacement
99.81	Yes	encapsulated		9	Yes	1.45	encapsulated		53.47	30	Yes		5.49	60	No		Yes	Neo.cohort	NA	pushing
87.89999999999999	Yes	replacement		10	No	100	replacement		39.72	35	Yes		72.22	75	No		Yes	Neo.cohort	45.75	encapsulated
12.1	Yes	encapsulated		11	No	3.26	encapsulated		28.51	75	Yes		21.57	32.5	No		Yes	Neo.cohort	54.25	replacement
52.97	No	encapsulated		12	No	96.74	replacement		16.22	5	Yes		66.85	42.5	No		Yes	Neo.cohort	NA	pushing
46.92	No	replacement		13	No	100	replacement		19.11	8	Yes		100	70	No		Yes	Neo.cohort	100	encapsulated
0.11	No	pushing		14	No	99.45	replacement		16.63	7	Yes		98.79	35	No		Yes	Neo.cohort	0	replacement
79.67	No	replacement		15	No	0.55	encapsulated		31.05	10	Yes		100	35	No		Yes	Neo.cohort	NA	pushing
20.33	No	encapsulated		16	No	98.46	replacement		100	7.5	Yes		16.64	50	No		Yes	Neo.cohort	53.47	encapsulated
89.41	Yes	replacement		17	No	1.54	encapsulated		47.18	60	Yes		23.67	50	No		Yes	Neo.cohort	46.53	replacement
10.58	Yes	encapsulated		18	No	100	replacement		100	3	Yes		2.3	41.67	No		Yes	Neo.cohort	NA	pushing
64.94	Yes	replacement		19	No	100	replacement		100	5	Yes		23.57	45	No		Yes	Neo.cohort	39.72	encapsulated
30.67	Yes	encapsulated		20	No	0.61	encapsulated		99.91	15	Yes		85.54	46	No		Yes	Neo.cohort	60.28	replacement
4.4	Yes	pushing		21	No	99.39	replacement		37.14	60	Yes		7.94	43.33	No		Yes	Neo.cohort	NA	pushing
6.1000000000000005	Yes	replacement		22	No	92.71	replacement		72.89	56	Yes		61.03	27.5	No		Yes	Neo.cohort	28.51	encapsulated
93.91	Yes	encapsulated		23	No	7.29	encapsulated		91.04	50	Yes		21.71	35.75	No		Yes	Neo.cohort	71.42	replacement
48.28	Yes	encapsulated		24	No	0.44	encapsulated		2.56	52	Yes		4.44	41.67	No		Yes	Neo.cohort	0.07	pushing
51.730000000000004	Yes	replacement		25	No	99.56	replacement		100	6	Yes		41.55	30	No		Yes	Neo.cohort	19.13	encapsulated
68	Yes	replacement		26	No	2.09	encapsulated		99.11	15	Yes		23.07	62.5	No		Yes	Neo.cohort	16.05	replacement
18.18	Yes	pushing		27	No	97.91	replacement		74.29	50	Yes		1.55	82.5	No		Yes	Neo.cohort	64.83	pushing
13.82	Yes	encapsulated		28	No	93.21	replacement		94.52	22.5	Yes		64.89	55	No		Yes	Neo.cohort	100	encapsulated
97.96	No	replacement		29	No	6.79	encapsulated		89.45	7	Yes		90.18	45	No		Yes	Neo.cohort	0	replacement
2.03	No	encapsulated		30	No	9.11	encapsulated		7.5	60	Yes		54.94	60	No		Yes	Neo.cohort	NA	pushing
100	Yes	encapsulated		31	No	90.88	replacement		4.59	82	Yes		97.47	40	No		Yes	Neo.cohort	47.18	encapsulated
100	Yes	encapsulated		32	No	97.7	replacement		5.28	78	Yes		5.91	95	No		Yes	Neo.cohort	52.81	replacement
100	Yes	encapsulated		33	No	2.29	encapsulated		5.12	50	Yes		100	15	No		Yes	Neo.cohort	NA	pushing
54.88	Yes	replacement		34	No	97.69	replacement		11.39	60	Yes		3.1	51.67	No		Yes	Neo.cohort	100	encapsulated
6.05	Yes	pushing		35	No	2.31	encapsulated		98.67	7	Yes		2.3	22.5	No		Yes	Neo.cohort	0	replacement
39.08	Yes	encapsulated		36	Yes	2.56	encapsulated		100	10	Yes		62.97	80	No		Yes	Neo.cohort	NA	pushing
8.53	Yes	replacement		37	Yes	97.45	replacement		100	8	Yes		28.61	60	No		Yes	Neo.cohort	100	encapsulated
91.47	Yes	encapsulated		38	Yes	1.06	encapsulated		33.67	40	Yes		64.37	55	No		Yes	Neo.cohort	0	replacement
39.79	No	encapsulated		39	Yes	98.93	replacement		100	2	Yes		67.59	45	No		Yes	Neo.cohort	NA	pushing
60.21000000000001	No	replacement		40	Yes	6.54	encapsulated		100	4.5	Yes		20.33	31.67	No		Yes	Neo.cohort	99.91	encapsulated
75.81	Yes	replacement		41	Yes	93.46	replacement		50.62	45	Yes		1.76	52.5	No		Yes	Neo.cohort	0.09	replacement
24.19	Yes	encapsulated		42	No	0.52	encapsulated		42.6	30	Yes		0.67	71.67	No		Yes	Neo.cohort	NA	pushing
100	Yes	encapsulated		43	No	99.48	replacement		99.56	25	Yes		3.92	42.5	No		Yes	Neo.cohort	68.41	encapsulated
85.83	Yes	replacement		44	No	1.29	encapsulated		100	8	Yes		39.79	42.5	No		Yes	Neo.cohort	30.83	replacement
14.17	Yes	encapsulated		45	No	98.7	replacement		100	35	Yes		7.42	46	No		Yes	Neo.cohort	0.77	pushing
53.47	Yes	encapsulated		46	No	98.21	replacement		57.82	42.5	Yes		25.46	36.67	No		Yes	Neo.cohort	2.56	encapsulated
46.53	Yes	replacement		47	No	1.79	encapsulated		100	95	Yes		98.45	30	No		Yes	Neo.cohort	97.45	replacement
86.6	Yes	encapsulated		48	No	96.89	replacement		2.99	75	Yes		7.67	80	No		Yes	Neo.cohort	NA	pushing
13.39	Yes	replacement		49	No	3.11	encapsulated		74.45	15	Yes		50.77	41.25	No		Yes	Neo.cohort	100	encapsulated
100	Yes	encapsulated		50	No	93.78	replacement		53.97	30	Yes		10.37	95	No		Yes	Neo.cohort	0	replacement
92.58000000000001	No	replacement		51	No	6.22	encapsulated		33.03	40	Yes		10.31	76	No		Yes	Neo.cohort	NA	pushing
7.42	No	encapsulated		52	No	100	replacement		100	80	Yes		100	50	No		Yes	Neo.cohort	93.12	encapsulated
17.97	Yes	encapsulated		53	No	1.74	encapsulated		91.46	15	Yes		0.91	50	No		Yes	Neo.cohort	6.87	replacement
82.04	Yes	replacement		54	No	98.26	replacement		59.29	12.75	Yes		18.67	30	No		Yes	Neo.cohort	NA	pushing
56.22	No	replacement		55	No	5.86	encapsulated		100	20	Yes		23.04	25	No		Yes	Neo.cohort	89.45	encapsulated
43.77	No	encapsulated		56	No	94.14	replacement		100	50	Yes		3.11	80	No		Yes	Neo.cohort	0.95	replacement
100	Yes	encapsulated		57	Yes	100	replacement		100	48	Yes		2.34	70	No		Yes	Neo.cohort	9.61	pushing
32.46	Yes	encapsulated		58	Yes	100	replacement		89.96	40	Yes		36.49	40	No		Yes	Neo.cohort	5.58	encapsulated
67.53999999999999	Yes	replacement		59	Yes	1.4	encapsulated		37.09	70	Yes		4.76	40	No		Yes	Neo.cohort	94.37	replacement
67.53999999999999	No	replacement		60	Yes	98.6	replacement		66.46	60	Yes		11	70	No		Yes	Neo.cohort	0.05	pushing
32.46	No	encapsulated		61	Yes	98.91	replacement		100	47	Yes		68.69	85	No		Yes	Neo.cohort	11.39	encapsulated
100	Yes	encapsulated		62	Yes	1.09	encapsulated		76.08	55	Yes		15.49	25	No		Yes	Neo.cohort	88.62	replacement
9.42	No	encapsulated		63	Yes	98.09	replacement		47.79	70	Yes		27.24	40	No		Yes	Neo.cohort	NA	pushing
90.58000000000001	No	replacement		64	Yes	1.91	encapsulated		38.96	78	Yes		19.29	53.33	No		Yes	Neo.cohort	33.67	encapsulated
73.19	Yes	encapsulated		65	Yes	5.66	encapsulated		96.65	35	Yes		28.9	61.67	No		Yes	Neo.cohort	66.33	replacement
0.29	Yes	pushing		66	Yes	94.34	replacement		100	48	Yes		3.03	52	No		Yes	Neo.cohort	NA	pushing
26.52	Yes	replacement		67	Yes	95.07	replacement		100	43	Yes		58.99	30.83	No		Yes	Neo.cohort	100	encapsulated
100	No	encapsulated		68	Yes	4.93	encapsulated		99.85	55	Yes		100	40	No		Yes	Neo.cohort	0	replacement
100	Yes	encapsulated		69	Yes	13.49	encapsulated		87.63	40	Yes		100	40	No		Yes	Neo.cohort	NA	pushing
93.31	No	replacement		70	Yes	86.5	replacement		99.35	78	Yes		83.38	35	No		Yes	Neo.cohort	48.05	encapsulated
6.69	No	encapsulated		71	Yes	100	replacement		9.64	35	Yes		100	40	No		Yes	Neo.cohort	51.95	replacement
60.28	Yes	replacement		72	Yes	99.11	replacement		100	7	Yes		42.97	31.25	No		Yes	Neo.cohort	NA	pushing
39.72	Yes	encapsulated		73	Yes	0.89	encapsulated		100	85	Yes		100	60	No		Yes	Neo.cohort	99.86	encapsulated
99.39	Yes	encapsulated		74	Yes	94.78	replacement		29.66	50	Yes		41.91	43.5	No		Yes	Neo.cohort	0.14	replacement
0.61	Yes	replacement		75	Yes	5.22	encapsulated		96.54	5	Yes		86.63	50	No		Yes	Neo.cohort	NA	pushing
100	Yes	encapsulated		76	Yes	100	encapsulated		96.42	10	Yes		88.3	65	No		Yes	Neo.cohort	57.82	encapsulated
63.51	No	replacement		77	Yes	100	replacement		100	2	Yes		100	20	No		Yes	Neo.cohort	20.58	replacement
36.49	No	encapsulated		78	Yes	99.92	replacement		1.86	75	Yes		100	65	No		Yes	Neo.cohort	21.59	pushing
95.24	No	replacement		79	Yes	0.08	encapsulated		38.99	50	Yes		98.82	30	No		Yes	Neo.cohort	100	encapsulated
4.76	No	encapsulated		80	Yes	99.45	replacement		28.19	32.5	Yes		32.58	90	No		Yes	Neo.cohort	0	replacement
27.810000000000002	Yes	replacement		81	Yes	0.55	encapsulated		30.85	45	Yes		15.87	53.33	No		Yes	Neo.cohort	NA	pushing
72.19	Yes	encapsulated		82	Yes	6.24	encapsulated		63.3	10	Yes		66.37	67.5	No		Yes	Neo.cohort	2.99	encapsulated
12.51	Yes	replacement		83	Yes	93.76	replacement		21.35	55	Yes		1.77	100	No		Yes	Neo.cohort	97	replacement
87.49	Yes	encapsulated		84	Yes	4.44	encapsulated		7.97	85	Yes		14.46	90	No		Yes	Neo.cohort	NA	pushing
89	No	replacement		85	Yes	95.56	replacement		21.87	75	Yes		5.92	45	No		Yes	Neo.cohort	44.19	encapsulated
11	No	encapsulated		86	Yes	77.71	replacement		4.64	60	Yes		3.01	70	No		Yes	Neo.cohort	55.82	replacement
28.51	Yes	encapsulated		87	Yes	22.29	encapsulated		22.39	61	Yes		34.53	75	No		Yes	Neo.cohort	NA	pushing
71.42	Yes	replacement		88	Yes	0.75	encapsulated		100	91.5	Yes		7.39	65	No		Yes	Neo.cohort	100	encapsulated
0.07	Yes	pushing		89	Yes	99.25	replacement		43.56	4	Yes		1.53	55	No		Yes	Neo.cohort	0	replacement
68.69	No	encapsulated		90	Yes	1.73	encapsulated		23.2	3	Yes		22.72	65	No		Yes	Neo.cohort	NA	pushing
31.31	No	replacement		91	Yes	98.27	replacement		52.48	2	Yes		14.19	90	No		Yes	Neo.cohort	91.46	encapsulated
85.69	Yes	encapsulated		92	Yes	3.77	encapsulated		10.45	36.25	Yes		77.37	43.33	No		Yes	Neo.cohort	8.54	replacement
14.3	Yes	replacement		93	Yes	96.23	replacement		100	5	Yes		15.61	55	No		Yes	Neo.cohort	NA	pushing
100	Yes	encapsulated		94	Yes	94.95	replacement		100	4	Yes		97.84	65	No		Yes	Neo.cohort	59.29	encapsulated
79.64	No	replacement		95	Yes	5.05	encapsulated		12.54	28.33	Yes		29.37	57.5	No		Yes	Neo.cohort	40.71	replacement
20.36	No	encapsulated		96	Yes	90.43	replacement		5.66	85	Yes		10.39	67.5	No		Yes	Neo.cohort	NA	pushing
100	Yes	encapsulated		97	Yes	9.57	encapsulated		1.09	85	Yes		100	20	No		Yes	Neo.cohort	81.53	encapsulated
71.11	No	replacement		98	No	100	replacement		1.91	85	Yes		2.4	85	No		Yes	Neo.cohort	18.47	replacement
28.9	No	encapsulated		99	No	100	replacement		0.66	57.5	Yes		17.92	49.33	No		Yes	Neo.cohort	NA	pushing
64.03999999999999	Yes	replacement		100	No	100	replacement		99.6	8	Yes		3.6	95	No		Yes	Neo.cohort	9.64	encapsulated
35.96	Yes	encapsulated		101	No	100	replacement		98.31	8	Yes		22.7	30	No		Yes	Neo.cohort	90.36	replacement
96.97999999999999	No	replacement		102	No	100	replacement		100	10	Yes		24.34	27.5	No		Yes	Neo.cohort	NA	pushing
3.03	No	encapsulated		103	No	4.64	encapsulated		4.18	61.25	Yes		91.9	25	No		Yes	Neo.cohort	100	encapsulated
58.99	No	encapsulated		104	No	95.36	replacement		87.78	12.5	Yes		87.82	27.5	No		Yes	Neo.cohort	0	replacement
38.3	No	pushing		105	No	92.64	replacement		100	6.5	Yes		98.1	45	No		Yes	Neo.cohort	NA	pushing
2.71	No	replacement		106	No	7.36	encapsulated		100	0.5	Yes		69.43	50	No		Yes	Neo.cohort	100	encapsulated
100	No	encapsulated		107	No	89.17	replacement		100	42.5	Yes		76.34	65	No		Yes	Neo.cohort	0	replacement
100	No	encapsulated		108	No	10.83	encapsulated		100	10	Yes		86.3	32.5	No		Yes	Neo.cohort	NA	pushing
72.25	Yes	replacement		109	No	99.78	replacement		74.02	17	Yes		100	10	No		Yes	Neo.cohort	41.92	encapsulated
27.74	Yes	encapsulated		110	No	0.22	encapsulated		81.08	20	Yes		18.06	33	No		Yes	Neo.cohort	58.08	replacement
0.98	Yes	replacement		111	No	8.48	encapsulated		89.31	5.5	Yes		95.23	25	No		Yes	Neo.cohort	NA	pushing
99.02	Yes	encapsulated		112	No	91.52	replacement		89.32	6	Yes		100	55	No		Yes	Neo.cohort	98.3	encapsulated
100	Yes	encapsulated		113	No	9.54	encapsulated		86.39	4.5	Yes		98.94	75	No		Yes	Neo.cohort	0.42	replacement
16.05	Yes	replacement		114	No	90.46	replacement		99.66	37.5	Yes		40.02	80	No		Yes	Neo.cohort	1.28	pushing
64.83	Yes	pushing		115	No	4.76	encapsulated		98.57	25	Yes		19.21	48	No		Yes	Neo.cohort	11.94	encapsulated
19.13	Yes	encapsulated		116	No	95.24	replacement		100	25	Yes		34.8	70	No		Yes	Neo.cohort	88.06	replacement
16.62	No	replacement		117	No	96.72	replacement		86.92	30	Yes		100	25	No		Yes	Neo.cohort	NA	pushing
83.38	No	encapsulated		118	No	3.28	encapsulated		100	1	Yes		100	76.67	No		Yes	Neo.cohort	33.4	encapsulated
100	No	encapsulated		119	No	7.54	encapsulated		36.46	38	Yes		40.59	36.67	No		Yes	Neo.cohort	66.32	replacement
81.94	Yes	encapsulated		120	No	92.46	replacement		100	21.25	Yes		0.81	32.5	No		Yes	Neo.cohort	0.28	pushing
18.05	Yes	replacement		121	Yes	4.59	encapsulated		4.58	41.25	Yes		81.23	28	No		Yes	Neo.cohort	16.76	encapsulated
50.25	Yes	replacement		122	Yes	95.41	replacement		13.13	12.5	Yes		16.08	50	No		Yes	Neo.cohort	83.24	replacement
49.75	Yes	encapsulated		123	Yes	5.12	encapsulated		3.23	30	Yes		85.14	42.5	No		Yes	Neo.cohort	NA	pushing
24.93	Yes	replacement		124	Yes	94.88	replacement		0.05	60	Yes		31.81	75	No		Yes	Neo.cohort	100	encapsulated
75.07	Yes	encapsulated		125	Yes	94.72	replacement		100	45	Yes		32.86	12	No		Yes	Neo.cohort	0	replacement
42.97	No	encapsulated		126	Yes	5.28	encapsulated		99.64	13.5	Yes		22.11	11.67	No		Yes	Neo.cohort	NA	pushing
57.03	No	replacement		127	Yes	0.19	pushing		100	27.5	Yes		13.41	61.67	No		Yes	Neo.cohort	44.03	encapsulated
14.99	Yes	encapsulated		128	Yes	7.5	encapsulated		37.22	35	Yes		64.92	43	No		Yes	Neo.cohort	0	replacement
85.00999999999999	Yes	replacement		129	Yes	92.31	replacement		81.25	7	Yes						Yes	Neo.cohort	55.97	pushing
0.23	Yes	pushing		130	No	100	replacement		17.65	67.5	Yes						Yes	Neo.cohort	10.45	encapsulated
72.12	Yes	encapsulated		131	No	99.09	replacement		8.44	53.5	Yes						Yes	Neo.cohort	89.56	replacement
27.65	Yes	replacement		132	No	0.91	encapsulated		24.39	40	Yes						Yes	Neo.cohort	NA	pushing
86.37	Yes	replacement		133	No	97.66	replacement		100	65	Yes						Yes	Neo.cohort	100	encapsulated
13.63	Yes	encapsulated		134	No	2.34	encapsulated		100	17	Yes						Yes	Neo.cohort	0	replacement
100	Yes	encapsulated		135	No	96.89	replacement		100	17	Yes						Yes	Neo.cohort	NA	pushing
0.07	Yes	replacement		136	No	3.11	encapsulated		99.59	17.5	Yes						Yes	Neo.cohort	3.12	encapsulated
99.93	Yes	encapsulated		137	No	81.33	replacement		100	20	Yes						Yes	Neo.cohort	96.88	replacement
77.36	Yes	replacement		138	No	18.67	encapsulated		100	35	Yes						Yes	Neo.cohort	NA	pushing
22.63	Yes	encapsulated		139	No	76.96	replacement		12.1	67.5	Yes						Yes	Neo.cohort	99.28	encapsulated
80.87	Yes	replacement		140	No	23.04	encapsulated		4.67	41.25	Yes						Yes	Neo.cohort	0.72	replacement
19.13	Yes	encapsulated		141	No	100	replacement		18.03	45	Yes						Yes	Neo.cohort	NA	pushing
49.52	Yes	pushing		142	No	97.49	replacement		18.95	50	Yes						Yes	Neo.cohort	10.54	encapsulated
50.48	Yes	encapsulated		143	No	2.51	encapsulated		25.64	47.5	Yes						Yes	Neo.cohort	89.46	replacement
12.21	Yes	replacement		144	No	4.04	encapsulated		44.87	65	Yes						Yes	Neo.cohort	NA	pushing
0.36	Yes	pushing		145	No	95.96	replacement		98.12	15	Yes						Yes	Neo.cohort	100	encapsulated
87.43	Yes	encapsulated		146	No	12.89	encapsulated		98.48	3	Yes						Yes	Neo.cohort	0	replacement
23.31	No	encapsulated		147	No	87.11	replacement		95.71	20	Yes						Yes	Neo.cohort	NA	pushing
76.69	No	replacement		148	No	13.9	encapsulated		81.48	8	Yes						Yes	Neo.cohort	100	encapsulated
100	No	encapsulated		149	No	86.1	replacement		100	1	Yes						Yes	Neo.cohort	0	replacement
83.21	Yes	replacement		150	No	96.41	replacement		38.79	37.5	Yes						Yes	Neo.cohort	NA	pushing
0.7	Yes	pushing		151	No	3.59	encapsulated		73.54	15	Yes						Yes	Neo.cohort	89.43	encapsulated
16.08	Yes	encapsulated		152	No	91.59	replacement		50.87	24.67	Yes						Yes	Neo.cohort	8.82	replacement
100	Yes	encapsulated		153	No	8.41	encapsulated		9.36	2	Yes						Yes	Neo.cohort	1.75	pushing
41.91	No	encapsulated		154	No	9.4	encapsulated		14.9	72.5	Yes						Yes	Neo.cohort	99.26	encapsulated
58	No	replacement		155	No	90.6	replacement		100	47.5	Yes						Yes	Neo.cohort	0.74	replacement
0.1	No	pushing		156	Yes	2.52	encapsulated		100	2	Yes						Yes	Neo.cohort	NA	pushing
100	Yes	encapsulated		157	Yes	97.47	replacement		100	2	Yes						Yes	Neo.cohort	89.89	encapsulated
75.39	Yes	encapsulated		158	Yes	96.75	replacement		100	1	Yes						Yes	Neo.cohort	10.11	replacement
24.61	Yes	replacement		159	Yes	3.25	encapsulated		100	20	Yes						Yes	Neo.cohort	NA	pushing
87.34	No	encapsulated		160	Yes	93.31	replacement		16.11	52.5	Yes						Yes	Neo.cohort	36.46	encapsulated
12.28	No	replacement		161	Yes	6.69	encapsulated		76.77	13.5	Yes						Yes	Neo.cohort	63.54	replacement
0.38	No	pushing		162	Yes	7.04	encapsulated		91.47	45	Yes						Yes	Neo.cohort	NA	pushing
0.46	No	pushing		163	Yes	92.95	replacement		41.83	40	Yes						Yes	Neo.cohort	100	encapsulated
99.54	No	encapsulated		164	Yes	7.27	encapsulated		11.77	60	Yes						Yes	Neo.cohort	0	replacement
26.15	Yes	encapsulated		165	Yes	92.72	replacement		100	3.5	Yes						Yes	Neo.cohort	NA	pushing
73.85	Yes	replacement		166	Yes	11.3	encapsulated		100	5	Yes						Yes	progressor	3.22	encapsulated
0.72	Yes	replacement		167	Yes	88.69	replacement		14.17	27	Yes						Yes	progressor	96.79	replacement
99.28	Yes	encapsulated		168	Yes	13.46	encapsulated		86.6	15	Yes						Yes	progressor	NA	pushing
52.81	Yes	replacement		169	Yes	86.54	replacement		100	32.5	Yes						Yes	Neo.cohort	3.52	encapsulated
47.18	Yes	encapsulated		170	No	100	replacement		100	19.33	Yes						Yes	Neo.cohort	96.48	replacement
76.15	No	replacement		171	No	100	replacement		15.64	60	Yes						Yes	Neo.cohort	NA	pushing
23.76	No	encapsulated		172	No	100	replacement		29.8	45	Yes						Yes	Neo.cohort	99.88	encapsulated
0.09	No	pushing		173	No	100	replacement		100	8.33	Yes						Yes	Neo.cohort	0	replacement
66.37	No	encapsulated		174	No	75.2	replacement		32.46	50	Yes						Yes	Neo.cohort	0.12	pushing
33.629999999999995	No	replacement		175	No	24.79	encapsulated		100	35	Yes						Yes	Neo.cohort	50.06	encapsulated
87.44	No	replacement		176	No	73.01	replacement		73.19	80	Yes						Yes	Neo.cohort	47.07	replacement
12.55	No	encapsulated		177	No	26.99	encapsulated		100	10	Yes						Yes	Neo.cohort	2.86	pushing
2.6399999999999997	Yes	replacement		178	No	89.63	replacement		100	10	Yes						Yes	Neo.cohort	12.36	encapsulated
97.36	Yes	encapsulated		179	No	10.37	encapsulated		100	35	Yes						Yes	Neo.cohort	87.64	replacement
69.7	Yes	encapsulated		180	Yes	92.48	replacement		99.09	50	Yes						Yes	Neo.cohort	NA	pushing
30.3	Yes	replacement		181	Yes	7.52	encapsulated		100	5	Yes						Yes	Neo.cohort	24.39	encapsulated
100	Yes	encapsulated		182	Yes	92.12	replacement		72.19	50	Yes						Yes	Neo.cohort	75.61	replacement
1.53	No	encapsulated		183	Yes	7.88	encapsulated		87.49	12.5	Yes						Yes	Neo.cohort	NA	pushing
98.47	No	replacement		184	Yes	13.02	encapsulated		85.69	12.5	Yes						Yes	Neo.cohort	100	encapsulated
100	Yes	encapsulated		185	Yes	86.98	replacement		100	10	Yes						Yes	Neo.cohort	0	replacement
22.72	No	encapsulated		186	No	94.59	replacement		100	20	Yes						Yes	Neo.cohort	NA	pushing
77.28	No	replacement		187	No	5.41	encapsulated		35.96	65	Yes						Yes	Neo.cohort	99.81	encapsulated
2.62	Yes	replacement		188	No	15.76	encapsulated		24.14	50	Yes						Yes	Neo.cohort	0.19	replacement
97.38	Yes	encapsulated		189	No	84.24	replacement		31.51	50	Yes						Yes	Neo.cohort	NA	pushing
100	Yes	encapsulated		190	Yes	100	replacement		100	25	Yes						Yes	Neo.cohort	12.1	encapsulated
85.81	No	replacement		191	Yes	100	replacement		100	30	Yes						Yes	Neo.cohort	87.9	replacement
14.19	No	encapsulated		192	Yes	13.61	encapsulated		97.42	27.5	Yes						Yes	Neo.cohort	NA	pushing
56.09	Yes	encapsulated		193	Yes	86.4	replacement		100	20	Yes						Yes	Neo.cohort	10.58	encapsulated
0.09	Yes	pushing		194	Yes	68	replacement		100	10	Yes						Yes	Neo.cohort	89.41	replacement
43.82	Yes	replacement		195	Yes	32	encapsulated		100	2	Yes						Yes	Neo.cohort	NA	pushing
98.53999999999999	Yes	replacement		196	Yes	100	replacement		89.42	20	Yes						Yes	Neo.cohort	30.67	encapsulated
1.45	Yes	encapsulated		197	Yes	99.29	replacement		91.09	15	Yes						Yes	Neo.cohort	64.94	replacement
100	Yes	encapsulated		198	Yes	0.71	encapsulated		71.42	20	Yes						Yes	Neo.cohort	4.4	pushing
13.579999999999998	Yes	replacement		199	Yes	0.95	encapsulated		15.25	35	Yes						Yes	Neo.cohort	93.91	encapsulated
86.42	Yes	encapsulated		200	Yes	99.05	replacement		82.19	45	Yes						Yes	Neo.cohort	6.1	replacement
77.37	No	encapsulated		201	Yes	20.85	encapsulated		41.39	40	Yes						Yes	Neo.cohort	NA	pushing
21.26	No	pushing		202	Yes	79.16	replacement		100	10	Yes						Yes	Neo.cohort	48.28	encapsulated
1.37	No	replacement		203	Yes	19.12	replacement		55.86	20	Yes						Yes	Neo.cohort	51.73	replacement
65.51	No	replacement		204	Yes	80.88	encapsulated		100	5	Yes						Yes	Neo.cohort	NA	pushing
34.49	No	encapsulated		205	Yes	95.26	encapsulated		70.45	25	Yes						Yes	Neo.cohort	13.82	encapsulated
75.76	Yes	encapsulated		206	Yes	4.74	replacement		14.99	50	Yes						Yes	Neo.cohort	68	replacement
9.14	Yes	pushing		207	Yes	97.57	replacement		100	15	Yes						Yes	Neo.cohort	18.18	pushing
15.1	Yes	replacement		208	Yes	2.43	encapsulated		100	16.5	Yes						Yes	Neo.cohort	100	encapsulated
35.78	Yes	encapsulated		209	Yes	2.63	encapsulated		94.62	11.67	Yes						Yes	Neo.cohort	0	replacement
64.22	Yes	replacement		210	Yes	97.37	replacement		98.91	7.5	Yes						Yes	Neo.cohort	NA	pushing
70.63	No	replacement		211	Yes	5.45	encapsulated		99.87	15	Yes						Yes	Neo.cohort	100	encapsulated
29.37	No	encapsulated		212	Yes	94.55	replacement		38.16	27	Yes						Yes	Neo.cohort	0	replacement
89.61	No	replacement		213	Yes	91.3	replacement		92.17	15	Yes						Yes	Neo.cohort	NA	pushing
10.39	No	encapsulated		214	Yes	8.7	encapsulated		99.85	32.5	Yes						Yes	Neo.cohort	39.08	encapsulated
60.31	Yes	pushing		215	Yes	91.22	replacement		100	40	Yes						Yes	Neo.cohort	54.88	replacement
39.39	Yes	encapsulated		216	Yes	8.78	encapsulated		58.33	25	Yes						Yes	Neo.cohort	6.05	pushing
0.30000000000000004	Yes	replacement		217	Yes	86.38	replacement		7.89	65	Yes						Yes	Neo.cohort	91.47	encapsulated
3.85	Yes	encapsulated		218	Yes	13.62	encapsulated		2.45	85	Yes						Yes	Neo.cohort	8.53	replacement
96.14999999999999	Yes	replacement		219	Yes	32.28	encapsulated		15.31	34.33	Yes						Yes	Neo.cohort	NA	pushing
99.91	Yes	encapsulated		220	Yes	67.71	replacement		35.23	67.5	Yes						Yes	Neo.cohort	24.19	encapsulated
0.09	Yes	replacement		221	No	89	replacement		25.05	70	Yes						Yes	Neo.cohort	75.81	replacement
100	Yes	encapsulated		222	No	11	encapsulated		12.72	90	Yes						Yes	Neo.cohort	NA	pushing
77.66	Yes	replacement		223	Yes	11.39	encapsulated		2.56	70	Yes						Yes	Neo.cohort	100	encapsulated
22.34	Yes	encapsulated		224	Yes	88.62	replacement		55.98	5	Yes						Yes	Neo.cohort	0	replacement
98.88	Yes	encapsulated		225	Yes	1.86	encapsulated		33.76	3	Yes						Yes	Neo.cohort	NA	pushing
1.12	Yes	replacement		226	Yes	98.14	replacement		92.06	15	Yes						Yes	Neo.cohort	14.17	encapsulated
100	No	encapsulated		227	Yes	100	replacement		100	4	Yes						Yes	Neo.cohort	85.83	replacement
13.25	No	encapsulated		228	Yes	61.58	encapsulated		72.08	70	Yes						Yes	Neo.cohort	NA	pushing
86.75	No	replacement		229	Yes	38.42	replacement		87.73	30	Yes						Yes	Neo.cohort	86.6	encapsulated
76.1	No	replacement		230	Yes	94.87	replacement		85.79	70	Yes						Yes	Neo.cohort	13.39	replacement
0.18	No	pushing		231	Yes	5.13	encapsulated		93.12	30	Yes						Yes	Neo.cohort	NA	pushing
23.72	No	encapsulated		232	Yes	27.56	encapsulated		100	10	Yes						Yes	Neo.cohort	100	encapsulated
10.24	No	replacement		233	Yes	72.44	replacement		4.82	60	Yes						Yes	Neo.cohort	0	replacement
82.82	No	encapsulated		234	Yes	5.81	encapsulated		17.26	52.5	Yes						Yes	Neo.cohort	NA	pushing
6.94	No	pushing		235	Yes	94.19	replacement		26.85	20	Yes						Yes	Neo.cohort	17.97	encapsulated
76.19	No	replacement		236	Yes	89.46	replacement		32.33	60	Yes						Yes	Neo.cohort	82.04	replacement
23.81	No	encapsulated		237	Yes	10.54	encapsulated		100	20	Yes						Yes	Neo.cohort	NA	pushing
95.91999999999999	No	replacement		238	Yes	4.26	encapsulated		100	35	Yes						Yes	Neo.cohort	100	encapsulated
4.08	No	encapsulated		239	Yes	95.73	replacement		100	26.5	Yes						Yes	Neo.cohort	0	replacement
97.35	Yes	encapsulated		240	Yes	56.46	replacement		77.17	40	Yes						Yes	Neo.cohort	NA	pushing
2.65	Yes	replacement		241	Yes	43.54	encapsulated		72.19	40	Yes						Yes	Neo.cohort	32.46	encapsulated
4.03	No	replacement		242	No	1.77	encapsulated		26.15	56.67	Yes						Yes	Neo.cohort	67.54	replacement
95.23	No	encapsulated		243	No	98.23	replacement		99.28	1.5	Yes						Yes	Neo.cohort	NA	pushing
0.75	No	pushing		244	No	96.99	replacement		97.36	10	Yes						Yes	Neo.cohort	100	encapsulated
2.58	NA	pushing		245	No	3.01	encapsulated		23.49	45	Yes						Yes	Neo.cohort	0	replacement
8.74	NA	encapsulated		246	No	94.08	replacement		13.24	60	Yes						Yes	Neo.cohort	NA	pushing
88.68	NA	replacement		247	No	5.92	encapsulated		100	30	Yes						Yes	Neo.cohort	73.19	encapsulated
0.31	No	pushing		248	No	7.39	encapsulated		100	2	Yes						Yes	Neo.cohort	26.52	replacement
99.69	No	encapsulated		249	No	92.61	replacement		100	1	Yes						Yes	Neo.cohort	0.29	pushing
91.15	Yes	replacement		250	No	14.46	encapsulated		100	3	Yes						Yes	Neo.cohort	100	encapsulated
8.86	Yes	encapsulated		251	No	85.54	replacement		100	5	Yes						Yes	Neo.cohort	0	replacement
8.479999999999999	Yes	replacement		252	No	65.48	replacement		93.11	5	Yes						Yes	Neo.cohort	NA	pushing
91.52	Yes	encapsulated		253	No	34.53	encapsulated		100	60	Yes						Yes	Neo.cohort	99.39	encapsulated
0.77	Yes	pushing		254	No	2.4	encapsulated		29.64	15	Yes						Yes	Neo.cohort	0.61	replacement
68.41	Yes	encapsulated		255	No	97.6	replacement		69.82	10	Yes						Yes	Neo.cohort	NA	pushing
30.83	Yes	replacement		256	No	3.6	encapsulated		74.85	5	Yes						Yes	Neo.cohort	100	encapsulated
59.980000000000004	No	replacement		257	No	96.4	replacement		1.45	60	Yes						Yes	Neo.cohort	0	replacement
40.02	No	encapsulated		258	No	86.05	replacement		86.42	25	Yes						Yes	Neo.cohort	NA	pushing
91.36	Yes	encapsulated		259	No	13.95	encapsulated		17.36	35	Yes						Yes	Neo.cohort	72.19	encapsulated
3.72	Yes	pushing		260	No	23.61	encapsulated		100	10	Yes						Yes	Neo.cohort	27.81	replacement
4.92	Yes	replacement		261	No	76.39	replacement		99.15	4.2	Yes						Yes	Neo.cohort	NA	pushing
19.21	No	encapsulated		262	No	5.97	encapsulated		71.65	5	Yes						Yes	Neo.cohort	87.49	encapsulated
80.79	No	replacement		263	No	94.02	replacement		51.93	40	Yes						Yes	Neo.cohort	12.51	replacement
9.43	NA	encapsulated		264	No	17.83	encapsulated		17.38	40	Yes						Yes	Neo.cohort	NA	pushing
90.56	NA	replacement		265	No	0.16	pushing		39.39	6.67	Yes						Yes	Neo.cohort	85.69	encapsulated
100	Yes	replacement		266	No	82.01	replacement		3.85	56	Yes						Yes	Neo.cohort	14.3	replacement
34.8	No	encapsulated		267	No	73.07	replacement		100	8	Yes						Yes	Neo.cohort	NA	pushing
65.2	No	replacement		268	No	26.94	encapsulated		100	2	Yes						Yes	Neo.cohort	100	encapsulated
100	No	encapsulated		269	Yes	97.15	replacement		9.79	60	Yes						Yes	Neo.cohort	0	replacement
0.11	Yes	pushing		270	Yes	2.85	encapsulated		35.94	25	Yes						Yes	Neo.cohort	NA	pushing
66.9	Yes	replacement		271	Yes	95.83	replacement		2.89	80	Yes						Yes	Neo.cohort	100	encapsulated
32.98	Yes	encapsulated		272	Yes	4.18	encapsulated		1.89	90	Yes						Yes	Neo.cohort	0	replacement
5.48	Yes	replacement		273	Yes	4.39	encapsulated		82.36	15	Yes						Yes	Neo.cohort	NA	pushing
94.52	Yes	encapsulated		274	Yes	95.61	replacement		98.88	15	Yes						Yes	Neo.cohort	35.96	encapsulated
100	No	encapsulated		275	Yes	12.96	encapsulated		97.35	5	Yes						Yes	Neo.cohort	64.04	replacement
66.02	Yes	replacement		276	Yes	87.04	replacement		6.18	73.75	Yes						Yes	Neo.cohort	NA	pushing
33.97	Yes	encapsulated		277	Yes	42.25	encapsulated		11.3	75	Yes						Yes	Neo.cohort	27.74	encapsulated
100	No	encapsulated		278	Yes	57.75	replacement		2.52	95	Yes						Yes	Neo.cohort	72.25	replacement
59.410000000000004	No	replacement		279	Yes	82.05	encapsulated		13.46	80	Yes						Yes	Neo.cohort	NA	pushing
40.59	No	encapsulated		280	Yes	17.95	replacement		84.79	10	Yes						Yes	Neo.cohort	99.02	encapsulated
0.81	No	encapsulated		281	Yes	90.64	pushing		81.87	10	Yes						Yes	Neo.cohort	0.98	replacement
99.19	No	replacement		282	Yes	9.36	encapsulated		98.93	4.33	Yes						Yes	Neo.cohort	NA	pushing
11.899999999999999	Yes	replacement		283	Yes	84.92	replacement		97.14	10	Yes						Yes	Neo.cohort	100	encapsulated
88.11	Yes	encapsulated		284	Yes	1.27	pushing		84.2	5	Yes						Yes	Neo.cohort	0	replacement
97.45	Yes	replacement		285	Yes	13.81	encapsulated		70.23	5	Yes						Yes	Neo.cohort	NA	pushing
2.56	Yes	encapsulated		286	Yes	15.74	encapsulated		84.1	12.5	Yes						Yes	Neo.cohort	81.94	encapsulated
0.18	No	pushing		287	Yes	84.26	replacement		96.28	7	Yes						Yes	Neo.cohort	18.05	replacement
81.23	No	encapsulated		288	No	100	replacement		95.49	5	Yes						Yes	Neo.cohort	NA	pushing
18.58	No	replacement		289	No	2.08	encapsulated		31.99	27.5	Yes						Yes	Neo.cohort	49.75	encapsulated
47.18	Yes	encapsulated		290	No	97.91	replacement		35.13	60	Yes						Yes	Neo.cohort	50.25	replacement
52.82	Yes	replacement		291	No	4.08	encapsulated		98.93	30	Yes						Yes	Neo.cohort	NA	pushing
36.379999999999995	Yes	replacement		292	No	95.92	replacement		100	15	Yes						Yes	Neo.cohort	75.07	encapsulated
63.62	Yes	encapsulated		293	No	83.36	replacement		81.21	60	Yes						Yes	Neo.cohort	24.93	replacement
0.07	Yes	pushing		294	No	16.64	encapsulated		100	20	Yes						Yes	Neo.cohort	NA	pushing
55.91	Yes	encapsulated		295	No	76.43	replacement		96.72	30	Yes						Yes	Neo.cohort	14.99	encapsulated
44.019999999999996	Yes	replacement		296	No	23.57	encapsulated		96.3	15	Yes						Yes	Neo.cohort	85.01	replacement
16.08	No	encapsulated		297	No	76.32	replacement		99.25	20	Yes						Yes	Neo.cohort	NA	pushing
83.93	No	replacement		298	No	23.67	encapsulated		85.84	25	Yes						Yes	Neo.cohort	72.12	encapsulated
100	Yes	encapsulated		299	Yes	7.43	encapsulated		1.46	50	Yes						Yes	Neo.cohort	27.65	replacement
18.060000000000002	Yes	replacement		300	Yes	92.57	replacement		87.62	50	Yes						Yes	Neo.cohort	0.23	pushing
81.94	Yes	encapsulated		301	Yes	7.65	encapsulated		81.2	35	Yes						Yes	Neo.cohort	99.93	encapsulated
100	No	encapsulated		302	Yes	92.35	replacement		79.26	30	Yes						Yes	Neo.cohort	0.07	replacement
100	Yes	encapsulated		303	Yes	76.83	replacement		100	25	Yes						Yes	Neo.cohort	NA	pushing
0.18	Yes	pushing		304	Yes	23.17	encapsulated		92.36	15	Yes						Yes	Neo.cohort	22.63	encapsulated
67.49000000000001	Yes	replacement		305	Yes	75.26	replacement		94.12	50	Yes						Yes	Neo.cohort	77.36	replacement
32.33	Yes	encapsulated		306	Yes	24.74	encapsulated		89.34	70	Yes						Yes	Neo.cohort	NA	pushing
65.98	No	encapsulated		307	No	85.81	replacement		89.74	32.5	Yes						Yes	Neo.cohort	19.13	encapsulated
34.019999999999996	No	replacement		308	No	14.19	encapsulated		37.58	40	Yes						Yes	Neo.cohort	80.87	replacement
45.4	Yes	encapsulated		309	No	0.92	encapsulated		61.06	20.33	Yes						Yes	Neo.cohort	NA	pushing
0.19	Yes	pushing		310	No	99.08	replacement		57.58	20	Yes						Yes	Neo.cohort	50.48	encapsulated
54.41	Yes	replacement		311	No	97.97	replacement		42.14	17.5	Yes						Yes	Neo.cohort	0	replacement
73.22	No	replacement		312	No	2.03	encapsulated		45.73	25	Yes						Yes	Neo.cohort	49.52	pushing
26.78	No	encapsulated		313	No	80.22	replacement		100	35	Yes						Yes	Neo.cohort	87.43	encapsulated
13.41	No	encapsulated		314	No	19.78	encapsulated		22.92	35	Yes						Yes	Neo.cohort	12.21	replacement
0.06	No	pushing		315	No	72.81	replacement		74.18	35	Yes						Yes	Neo.cohort	0.36	pushing
86.52000000000001	No	replacement		316	No	27.19	encapsulated		70.42	15	Yes						Yes	Neo.cohort	16.08	encapsulated
1.94	No	pushing		317	Yes	14.99	encapsulated		94.76	60	Yes						Yes	Neo.cohort	83.21	replacement
33.14	No	replacement		318	Yes	85.01	replacement		51.7	37.5	Yes						Yes	Neo.cohort	0.7	pushing
64.92	No	encapsulated		319	Yes	2.19	encapsulated		67.26	25	Yes						Yes	Neo.cohort	100	encapsulated
80.82	Yes	encapsulated		320	Yes	97.81	replacement		100	70	Yes						Yes	Neo.cohort	0	replacement
18.64	Yes	replacement		321	Yes	0.17	pushing		97.66	10	Yes						Yes	Neo.cohort	NA	pushing
0.54	Yes	pushing		322	Yes	92.06	replacement		58.84	20	Yes						Yes	Neo.cohort	100	encapsulated
22.07	Yes	encapsulated		323	Yes	7.76	encapsulated		42.82	90	Yes						Yes	Neo.cohort	0	replacement
77.93	Yes	pushing		324	No	16.08	encapsulated		24.49	80	Yes						Yes	Neo.cohort	NA	pushing
5.49	No	encapsulated		325	No	83.93	replacement		29.63	70	Yes						Yes	Neo.cohort	75.39	encapsulated
94.51	No	replacement		326	Yes	2.07	pushing		16.47	90	Yes						Yes	Neo.cohort	24.61	replacement
6.87	Yes	replacement		327	Yes	12.51	encapsulated		19.85	65	Yes						Yes	Neo.cohort	NA	pushing
93.12	Yes	encapsulated		328	Yes	85.42	replacement		39.59	75	Yes						Yes	Neo.cohort	26.15	encapsulated
27.78	No	replacement		329	Yes	76.89	replacement		48.33	95	Yes						Yes	Neo.cohort	73.85	replacement
72.22	No	encapsulated		330	Yes	21.19	encapsulated		39.79	40	Yes						Yes	Neo.cohort	NA	pushing
9.61	Yes	pushing		331	Yes	1.92	pushing		97.6	60	Yes						Yes	Neo.cohort	99.28	encapsulated
0.95	Yes	replacement		332	Yes	26.85	encapsulated		36.44	65	Yes						Yes	Neo.cohort	0.72	replacement
89.45	Yes	encapsulated		333	Yes	73.15	replacement		37.32	60	Yes						Yes	Neo.cohort	NA	pushing
0.05	Yes	pushing		334	Yes	67.67	replacement		59.77	65	Yes						Yes	Neo.cohort	97.36	encapsulated
94.37	Yes	replacement		335	Yes	32.33	encapsulated		15.76	90	Yes						Yes	Neo.cohort	2.64	replacement
5.58	Yes	encapsulated		336	Yes	95.36	replacement		97.05	4	Yes						Yes	Neo.cohort	NA	pushing
11.39	Yes	encapsulated		337	Yes	4.64	encapsulated		92.52	6	Yes						Yes	Neo.cohort	69.7	encapsulated
88.62	Yes	replacement		338	Yes	78.12	replacement		88.42	7.5	Yes						Yes	Neo.cohort	30.3	replacement
78.43	No	replacement		339	Yes	21.87	encapsulated		13.25	40	Yes						Yes	Neo.cohort	NA	pushing
21.57	No	encapsulated		340	Yes	94.77	replacement		97.1	4	Yes						Yes	Neo.cohort	100	encapsulated
0.6	Yes	replacement		341	Yes	5.23	encapsulated		100	1	Yes						Yes	Neo.cohort	0	replacement
99.4	Yes	encapsulated		342	Yes	81.37	replacement		100	1	Yes						Yes	Neo.cohort	NA	pushing
33.67	Yes	encapsulated		343	Yes	18.63	encapsulated		100	2	Yes						Yes	Neo.cohort	97.38	encapsulated
66.33	Yes	replacement		344	Yes	33.61	encapsulated		22.07	8	Yes						Yes	Neo.cohort	2.62	replacement
5.42	Yes	replacement		345	Yes	66.39	replacement										Yes	Neo.cohort	NA	pushing
94.58	Yes	encapsulated		346	Yes	50.55	encapsulated										Yes	Neo.cohort	100	encapsulated
66.85	No	encapsulated		347	Yes	49.45	replacement										Yes	Neo.cohort	0	replacement
33.14	No	replacement		348	Yes	2.42	encapsulated										Yes	Neo.cohort	NA	pushing
100	Yes	encapsulated		349	Yes	97.58	replacement										Yes	Neo.cohort	56.09	encapsulated
100	No	encapsulated		350	Yes	23.66	encapsulated										Yes	Neo.cohort	43.82	replacement
0.61	No	replacement		351	Yes	76.34	replacement										Yes	Neo.cohort	0.09	pushing
99.39	No	encapsulated		352	Yes	70.19	replacement										Yes	Neo.cohort	1.45	encapsulated
85.97	No	replacement		353	Yes	29.8	encapsulated										Yes	Neo.cohort	98.54	replacement
14.03	No	encapsulated		354	Yes	94.4	replacement										Yes	Neo.cohort	NA	pushing
51.949999999999996	Yes	replacement		355	Yes	5.6	encapsulated										Yes	Neo.cohort	86.42	encapsulated
48.05	Yes	encapsulated		356	Yes	84	replacement										Yes	Neo.cohort	13.58	replacement
99.86	Yes	encapsulated		357	Yes	16	encapsulated										Yes	Neo.cohort	NA	pushing
0.14	Yes	replacement		358	Yes	25.96	encapsulated										Yes	Neo.cohort	75.76	encapsulated
57.82	Yes	encapsulated		359	Yes	74.04	replacement										Yes	Neo.cohort	15.1	replacement
21.59	Yes	pushing		360	Yes	34.17	encapsulated										Yes	Neo.cohort	9.14	pushing
20.58	Yes	replacement		361	Yes	65.83	replacement										Yes	Neo.cohort	35.78	encapsulated
14.46	No	replacement		362	Yes	97.45	replacement										Yes	Neo.cohort	64.22	replacement
85.54	No	encapsulated		363	Yes	2.56	encapsulated										Yes	Neo.cohort	NA	pushing
92.06	No	replacement		364	Yes	12.72	encapsulated										Yes	progressor	39.39	encapsulated
7.94	No	encapsulated		365	Yes	87.28	replacement										Yes	progressor	0.3	replacement
100	Yes	encapsulated		366	Yes	16.22	encapsulated										Yes	progressor	60.31	pushing
37.55	No	replacement		367	Yes	80.89	pushing										Yes	progressor	3.85	encapsulated
1.42	No	pushing		368	Yes	2.89	replacement										Yes	progressor	96.15	replacement
61.03	No	encapsulated		369	Yes	18.16	replacement										Yes	progressor	NA	pushing
2.99	Yes	encapsulated		370	Yes	71.34	pushing										Yes	Neo.cohort	100	encapsulated
97	Yes	replacement		371	Yes	10.49	encapsulated										Yes	Neo.cohort	0	replacement
44.19	Yes	encapsulated		372	Yes	22.2	encapsulated										Yes	Neo.cohort	NA	pushing
55.82	Yes	replacement		373	Yes	66.79	pushing										Yes	Neo.cohort	22.34	encapsulated
100	Yes	encapsulated		374	Yes	11.01	replacement										Yes	Neo.cohort	77.66	replacement
8.54	Yes	replacement		375	Yes	19.11	encapsulated										Yes	Neo.cohort	NA	pushing
91.46	Yes	encapsulated		376	Yes	80.89	pushing										Yes	Neo.cohort	98.88	encapsulated
40.71	Yes	replacement		377	Yes	25.05	encapsulated										Yes	Neo.cohort	1.12	replacement
59.29	Yes	encapsulated		378	Yes	74.95	replacement										Yes	Neo.cohort	NA	pushing
18.47	Yes	replacement		379	Yes	31.05	encapsulated										Yes	Neo.cohort	97.35	encapsulated
81.53	Yes	encapsulated		380	Yes	60.69	replacement										Yes	Neo.cohort	2.65	replacement
9.64	Yes	encapsulated		381	Yes	8.26	pushing										Yes	Neo.cohort	NA	pushing
90.36	Yes	replacement		382	Yes	88.88	replacement										Yes	Neo.cohort	8.86	encapsulated
54.25	Yes	replacement		383	Yes	11.12	encapsulated										Yes	Neo.cohort	91.15	replacement
45.75	Yes	encapsulated		384	Yes	100	encapsulated										Yes	Neo.cohort	NA	pushing
78.28999999999999	No	replacement		385	No	5.27	encapsulated										Yes	Neo.cohort	91.52	encapsulated
21.71	No	encapsulated		386	No	94.73	replacement										Yes	Neo.cohort	8.48	replacement
100	Yes	encapsulated		387	No	17.14	encapsulated										Yes	Neo.cohort	NA	pushing
100	Yes	encapsulated		388	No	82.86	replacement										Yes	Neo.cohort	91.36	encapsulated
41.92	Yes	encapsulated		389	No	20.6	encapsulated										Yes	Neo.cohort	4.92	replacement
58.08	Yes	replacement		390	No	79.39	replacement										Yes	Neo.cohort	3.72	pushing
0.42	Yes	replacement		391	No	75.8	replacement										Yes	Neo.cohort	0	encapsulated
1.28	Yes	pushing		392	No	24.2	encapsulated										Yes	Neo.cohort	100	replacement
98.3	Yes	encapsulated		393	No	75	replacement										Yes	Neo.cohort	NA	pushing
11.94	Yes	encapsulated		394	No	25	encapsulated										Yes	Neo.cohort	32.98	encapsulated
88.06	Yes	replacement		395	No	17.7	encapsulated										Yes	Neo.cohort	66.9	replacement
0.28	Yes	pushing		396	No	82.3	replacement										Yes	Neo.cohort	0.11	pushing
66.32	Yes	replacement		397	No	19.39	encapsulated										Yes	Neo.cohort	94.52	encapsulated
33.4	Yes	encapsulated		398	No	80.6	replacement										Yes	Neo.cohort	5.48	replacement
4.44	No	encapsulated		399	No	23.93	encapsulated										Yes	Neo.cohort	NA	pushing
95.56	No	replacement		400	No	76.07	replacement										Yes	Neo.cohort	33.97	encapsulated
16.76	Yes	encapsulated		401	No	84.51	replacement										Yes	Neo.cohort	66.02	replacement
83.24000000000001	Yes	replacement		402	No	15.49	encapsulated										Yes	Neo.cohort	NA	pushing
0.43	No	encapsulated		403	No	90.41	replacement										Yes	Neo.cohort	88.11	encapsulated
99.57	No	replacement		404	No	9.59	encapsulated										Yes	Neo.cohort	11.9	replacement
100	Yes	encapsulated		405	No	76.76	replacement										Yes	Neo.cohort	NA	pushing
44.03	Yes	encapsulated		406	No	23.24	encapsulated										Yes	Neo.cohort	47.18	encapsulated
55.97	Yes	pushing		407	No	30.14	encapsulated										Yes	Neo.cohort	52.82	replacement
10.45	Yes	encapsulated		408	No	69.86	replacement										Yes	Neo.cohort	NA	pushing
89.56	Yes	replacement		409	No	72.76	replacement										Yes	Neo.cohort	63.62	encapsulated
100	Yes	encapsulated		410	No	27.24	encapsulated										Yes	Neo.cohort	36.38	replacement
41.55	No	encapsulated		411	No	14.11	encapsulated										Yes	Neo.cohort	NA	pushing
58.449999999999996	No	replacement		412	No	85.89	replacement										Yes	Neo.cohort	55.91	encapsulated
96.88	Yes	replacement		413	No	74.76	replacement										Yes	Neo.cohort	44.02	replacement
3.12	Yes	encapsulated		414	No	25.25	encapsulated										Yes	Neo.cohort	0.07	pushing
99.28	Yes	encapsulated		415	No	96.07	replacement										Yes	Neo.cohort	100	encapsulated
0.72	Yes	replacement		416	No	3.93	encapsulated										Yes	Neo.cohort	0	replacement
89.46000000000001	Yes	replacement		417	No	80.38	replacement										Yes	Neo.cohort	NA	pushing
10.54	Yes	encapsulated		418	No	19.62	encapsulated										Yes	Neo.cohort	81.94	encapsulated
100	Yes	encapsulated		419	No	33.06	encapsulated										Yes	Neo.cohort	18.06	replacement
85.42	No	replacement		420	No	66.94	replacement										Yes	Neo.cohort	NA	pushing
14.58	No	encapsulated		421	Yes	22.07	encapsulated										Yes	Neo.cohort	32.33	encapsulated
100	Yes	encapsulated		422	Yes	77.93	pushing										Yes	Neo.cohort	67.49	replacement
8.82	Yes	replacement		423	Yes	98.11	replacement										Yes	Neo.cohort	0.18	pushing
1.75	Yes	pushing		424	Yes	1.89	encapsulated										Yes	Neo.cohort	45.4	encapsulated
89.43	Yes	encapsulated		425	Yes	97.1	replacement										Yes	Neo.cohort	54.41	replacement
0.74	Yes	replacement		426	Yes	2.89	encapsulated										Yes	Neo.cohort	0.19	pushing
99.26	Yes	encapsulated		427	Yes	9.79	encapsulated										Yes	Neo.cohort	80.82	encapsulated
10.11	Yes	replacement		428	Yes	90.21	replacement										Yes	Neo.cohort	18.64	replacement
89.89	Yes	encapsulated		429	Yes	35.94	encapsulated										Yes	Neo.cohort	0.54	pushing
36.46	Yes	encapsulated		430	Yes	64.07	replacement										Yes	Neo.cohort	22.07	encapsulated
63.54	Yes	replacement		431	Yes	17.64	replacement										Yes	Neo.cohort	0	replacement
100	Yes	encapsulated		432	Yes	82.36	encapsulated										Yes	Neo.cohort	77.93	pushing
96.78999999999999	Yes	replacement		433	Yes	99.08	replacement										Yes	progressor	18.59	encapsulated
3.22	Yes	encapsulated		434	Yes	0.92	encapsulated										Yes	progressor	81.41	replacement
3.52	Yes	encapsulated		435	Yes	96.09	replacement										Yes	progressor	NA	pushing
96.48	Yes	replacement		436	Yes	3.91	encapsulated										Yes	progressor	12.29	encapsulated
69.29	No	encapsulated		437	Yes	7.89	encapsulated										Yes	progressor	87.72	replacement
30.11	No	pushing		438	Yes	92.11	replacement										Yes	progressor	NA	pushing
0.61	No	replacement		439	Yes	95.8	replacement										Yes	progressor	19.12	encapsulated
0.12	Yes	pushing		440	Yes	4.2	encapsulated										Yes	progressor	80.88	replacement
99.88	Yes	encapsulated		441	Yes	91.37	replacement										Yes	progressor	NA	pushing
64.89	No	encapsulated		442	Yes	8.63	encapsulated										Yes	progressor	35.93	encapsulated
35.120000000000005	No	replacement		443	Yes	66.51	replacement										Yes	progressor	63.41	replacement
9.82	No	replacement		444	Yes	33.49	encapsulated										Yes	progressor	0.66	pushing
90.18	No	encapsulated		445	Yes	47.98	encapsulated										Yes	progressor	14.19	encapsulated
45.06	No	replacement		446	Yes	52.02	replacement										Yes	progressor	85.8	replacement
54.94	No	encapsulated		447	Yes	28.69	replacement										Yes	progressor	NA	pushing
50.06	Yes	encapsulated		448	Yes	71.3	encapsulated										Yes	progressor	22.19	encapsulated
2.86	Yes	pushing		449	No	79.71	replacement										Yes	progressor	77.81	replacement
47.07	Yes	replacement		450	No	20.29	encapsulated										Yes	progressor	NA	pushing
6.33	No	replacement		451	No	25.94	encapsulated
0.26	No	pushing		452	No	74.06	replacement
93.41	No	encapsulated		453	No	76.69	replacement
87.64	Yes	replacement		454	No	23.31	encapsulated
12.36	Yes	encapsulated		455	No	22.7	encapsulated
75.61	Yes	replacement		456	No	77.3	replacement
24.39	Yes	encapsulated		457	No	23.15	encapsulated
100	Yes	encapsulated		458	No	76.09	replacement
100	No	encapsulated		459	No	0.75	pushing
				460	No	25.08	encapsulated
				461	No	74.92	replacement
				462	No	97	replacement
				463	No	3	encapsulated
				464	No	85.83	replacement
				465	No	14.17	encapsulated
				466	No	73.29	replacement
				467	No	26.71	encapsulated
				468	No	0.2	pushing
				469	No	32.58	encapsulated
				470	No	67.22	replacement
				471	No	96.54	replacement
				472	No	3.46	encapsulated
				473	No	22.98	encapsulated
				474	No	77.02	replacement
				475	No	28.35	encapsulated
				476	No	71.64	replacement
				477	No	70.16	replacement
				478	No	29.85	encapsulated
				479	No	100	encapsulated
				480	Yes	98.13	replacement
				481	Yes	1.87	encapsulated
				482	Yes	78.56	replacement
				483	Yes	21.44	encapsulated
				484	Yes	41.83	encapsulated
				485	Yes	58.16	replacement
				486	Yes	11.99	encapsulated
				487	Yes	88.01	replacement
				488	Yes	84.62	replacement
				489	Yes	15.38	encapsulated
				490	Yes	28	encapsulated
				491	Yes	72	replacement
				492	Yes	56	replacement
				493	Yes	44	encapsulated
				494	Yes	48.24	replacement
				495	Yes	51.75	encapsulated
				496	Yes	25.19	encapsulated
				497	Yes	74.81	replacement
				498	Yes	74.14	replacement
				499	Yes	25.86	encapsulated
				500	Yes	72.76	replacement
				501	Yes	27.24	encapsulated
				502	No	82.81	replacement
				503	No	17.19	encapsulated
				504	No	21.45	encapsulated
				505	No	78.55	replacement
				506	No	29.19	encapsulated
				507	No	70.81	replacement
				508	No	10.83	encapsulated
				509	No	89.17	replacement
				510	No	38.79	encapsulated
				511	No	61.22	replacement
				512	No	42.84	replacement
				513	No	57.16	encapsulated
				514	Yes	75.86	replacement
				515	Yes	24.14	encapsulated
				516	Yes	68.49	replacement
				517	Yes	31.51	encapsulated
				518	Yes	1.51	encapsulated
				519	Yes	98.48	replacement
				520	Yes	60.52	replacement
				521	Yes	39.48	encapsulated
				522	Yes	41.82	encapsulated
				523	Yes	0.18	pushing
				524	Yes	58	replacement
				525	No	93.29	replacement
				526	No	6.71	encapsulated
				527	No	36.38	encapsulated
				528	No	63.62	replacement
				529	No	72.58	encapsulated
				530	No	27.42	replacement
				531	Yes	85	replacement
				532	Yes	13.85	encapsulated
				533	Yes	1.15	pushing
				534	Yes	66.89	replacement
				535	Yes	33.11	encapsulated
				536	Yes	61.89	replacement
				537	Yes	38.11	encapsulated
				538	No	78.35	replacement
				539	No	21.65	encapsulated
				540	No	63.95	replacement
				541	No	36.05	encapsulated
				542	Yes	81.05	replacement
				543	Yes	18.95	encapsulated
				544	Yes	79.39	replacement
				545	Yes	20.61	encapsulated
				546	Yes	65.87	replacement
				547	Yes	34.13	encapsulated
				548	Yes	33.86	encapsulated
				549	Yes	56.31	replacement
				550	Yes	9.83	pushing
				551	Yes	54.39	encapsulated
				552	Yes	13.24	pushing
				553	Yes	32.37	replacement
				554	Yes	16.47	encapsulated
				555	Yes	83.53	replacement
				556	Yes	19.85	encapsulated
				557	Yes	80.15	replacement
				558	Yes	24.49	encapsulated
				559	Yes	75.51	replacement
				560	Yes	70.37	replacement
				561	Yes	29.63	encapsulated
				562	Yes	39.59	encapsulated
				563	Yes	60.41	replacement
				564	Yes	42.82	encapsulated
				565	Yes	57.18	replacement
				566	Yes	0.81	pushing
				567	Yes	50.87	replacement
				568	Yes	48.33	encapsulated
				569	No	92.32	replacement
				570	No	7.67	encapsulated
				571	Yes	32.21	encapsulated
				572	Yes	67.78	replacement
				573	Yes	67.33	replacement
				574	Yes	32.67	encapsulated
				575	No	93.69	replacement
				576	No	6.3	encapsulated
				577	No	15.74	replacement
				578	No	84.26	encapsulated
				579	Yes	87.06	replacement
				580	Yes	12.94	encapsulated
				581	Yes	82.2	replacement
				582	Yes	17.8	encapsulated
				583	Yes	30.57	encapsulated
				584	Yes	0.78	pushing
				585	Yes	68.66	replacement
				586	Yes	56.95	encapsulated
				587	Yes	43.06	replacement
				588	Yes	30.79	encapsulated
				589	Yes	69.21	replacement
				590	Yes	40.77	encapsulated
				591	Yes	59.23	replacement
				592	Yes	7.97	encapsulated
				593	Yes	92.03	replacement
				594	Yes	21.35	encapsulated
				595	Yes	78.65	replacement
				596	Yes	5.07	pushing
				597	Yes	78.64	replacement
				598	Yes	16.29	encapsulated
				599	Yes	31.26	replacement
				600	Yes	68.75	encapsulated
				601	Yes	69.15	replacement
				602	Yes	30.85	encapsulated
				603	Yes	36.7	replacement
				604	Yes	63.3	encapsulated
				605	Yes	33.67	encapsulated
				606	Yes	66.33	replacement
				607	Yes	98.54	replacement
				608	Yes	1.46	encapsulated
				609	Yes	85.84	encapsulated
				610	Yes	14.16	replacement
				611	No	84.4	replacement
				612	No	15.61	encapsulated
				613	No	97.84	encapsulated
				614	No	2.15	replacement
				615	No	34.8	encapsulated
				616	No	65.2	replacement
				617	Yes	17.38	encapsulated
				618	Yes	82.62	replacement
				619	Yes	51.93	encapsulated
				620	Yes	48.07	replacement
				621	Yes	65.63	replacement
				622	Yes	34.37	encapsulated
				623	Yes	37.73	encapsulated
				624	Yes	62.27	replacement
				625	Yes	87.06	replacement
				626	Yes	12.94	encapsulated
				627	Yes	70.17	replacement
				628	Yes	29.82	encapsulated
				629	Yes	32.39	encapsulated
				630	Yes	67.61	replacement
				631	Yes	59.23	replacement
				632	Yes	40.77	encapsulated
				633	Yes	100	encapsulated
				634	No	71.33	replacement
				635	No	28.68	encapsulated
				636	No	41.36	encapsulated
				637	No	58.64	replacement
				638	Yes	0.28	pushing
				639	Yes	14.57	encapsulated
				640	Yes	85.16	replacement
				641	Yes	81.98	replacement
				642	Yes	18.02	encapsulated
				643	Yes	73.01	encapsulated
				644	Yes	26.99	pushing
				645	Yes	13.83	replacement
				646	Yes	79.92	encapsulated
				647	Yes	6.24	pushing
				648	Yes	0.62	replacement
				649	Yes	72.64	pushing
				650	Yes	26.75	encapsulated
				651	Yes	27.94	encapsulated
				652	Yes	71.76	pushing
				653	Yes	0.3	replacement
				654	Yes	0.08	replacement
				655	Yes	32.13	pushing
				656	Yes	67.8	encapsulated
				657	Yes	98.04	replacement
				658	Yes	1.96	encapsulated
				659	Yes	63.29	encapsulated
				660	Yes	36.71	replacement
				661	No	67.96	replacement
				662	No	32.04	encapsulated
				663	No	47.25	encapsulated
				664	No	52.75	replacement
				665	No	59.98	replacement
				666	No	40.02	encapsulated
				667	No	20.43	encapsulated
				668	No	79.57	replacement
				669	No	63.43	replacement
				670	No	36.57	encapsulated
				671	No	58.92	encapsulated
				672	No	41.07	replacement
				673	No	41.55	encapsulated
				674	No	58.45	replacement
				675	No	86.2	replacement
				676	No	13.8	encapsulated
				677	No	24.15	encapsulated
				678	No	75.84	replacement
				679	No	72.78	replacement
				680	No	1.01	pushing
				681	No	26.21	encapsulated
				682	No	30.11	encapsulated
				683	No	69.89	replacement
				684	No	68.83	replacement
				685	No	31.18	encapsulated
				686	No	66.57	replacement
				687	No	33.43	encapsulated
				688	No	42.62	encapsulated
				689	No	57.39	replacement
				690	No	48.02	replacement
				691	No	51.98	encapsulated
				692	No	38.64	replacement
				693	No	61.36	encapsulated
				694	No	62.11	encapsulated
				695	No	37.89	replacement
				696	Yes	72.45	replacement
				697	Yes	27.55	encapsulated
				698	Yes	67.06	replacement
				699	Yes	32.94	encapsulated
				700	Yes	6.58	replacement
				701	Yes	93.42	encapsulated
				702	Yes	100	encapsulated
				703	No	65.02	replacement
				704	No	34.99	encapsulated
				705	No	39.01	encapsulated
				706	No	60.99	replacement
				707	No	59.21	replacement
				708	No	40.79	encapsulated
				709	No	40.59	replacement
				710	No	59.42	encapsulated
				711	No	100	replacement
				712	No	3.3	encapsulated
				713	No	96.69	replacement
				714	No	76.47	replacement
				715	No	23.53	encapsulated
				716	No	39.56	replacement
				717	No	60.44	encapsulated
				718	No	96.77	encapsulated
				719	No	3.23	replacement
				720	No	100	encapsulated
				721	Yes	23.2	encapsulated
				722	Yes	76.8	pushing
				723	Yes	43.56	encapsulated
				724	Yes	56.44	pushing
				725	Yes	47.52	pushing
				726	Yes	52.48	encapsulated
				727	Yes	79.3	replacement
				728	Yes	20.7	encapsulated
				729	Yes	42.19	encapsulated
				730	Yes	57.81	replacement
				731	Yes	53.97	encapsulated
				732	Yes	46.03	replacement
				733	Yes	25.55	replacement
				734	Yes	74.45	encapsulated
				735	Yes	29.37	encapsulated
				736	Yes	70.63	replacement
				737	Yes	56.16	replacement
				738	Yes	43.84	encapsulated
				739	Yes	37.32	encapsulated
				740	Yes	0.56	pushing
				741	Yes	62.12	replacement
				742	Yes	60.21	replacement
				743	Yes	39.79	encapsulated
				744	Yes	59.77	encapsulated
				745	Yes	40.23	replacement
				746	Yes	97.6	encapsulated
				747	Yes	2.4	replacement
				748	Yes	54.25	replacement
				749	Yes	45.75	encapsulated
				750	Yes	37.58	encapsulated
				751	Yes	62.42	replacement
				752	Yes	41.35	encapsulated
				753	Yes	58.65	replacement
				754	Yes	47.58	encapsulated
				755	Yes	52.42	replacement
				756	Yes	47.18	encapsulated
				757	Yes	52.81	replacement
				758	Yes	57.58	encapsulated
				759	Yes	42.42	replacement
				760	Yes	1.76	encapsulated
				761	Yes	98.24	replacement
				762	Yes	100	encapsulated
				763	Yes	100	encapsulated
				764	Yes	57.4	replacement
				765	Yes	42.6	encapsulated
				766	Yes	51.71	replacement
				767	Yes	48.28	encapsulated
				768	Yes	52.71	encapsulated
				769	Yes	47.29	replacement
				770	Yes	79.52	replacement
				771	Yes	20.49	encapsulated
				772	Yes	63.81	encapsulated
				773	Yes	36.19	replacement
				774	Yes	58.86	replacement
				775	Yes	41.14	encapsulated
				776	Yes	55.27	encapsulated
				777	Yes	44.73	replacement
				778	Yes	26.44	replacement
				779	Yes	73.56	encapsulated
				780	Yes	26.46	replacement
				781	Yes	73.54	encapsulated
				782	Yes	84.75	replacement
				783	Yes	15.25	encapsulated
				784	Yes	41.39	encapsulated
				785	Yes	58.61	replacement
				786	Yes	82.19	encapsulated
				787	Yes	17.81	replacement
				788	Yes	73.92	replacement
				789	Yes	26.08	encapsulated
				790	Yes	55.02	replacement
				791	Yes	43.59	encapsulated
				792	Yes	1.39	pushing
				793	Yes	7.66	pushing
				794	Yes	11.08	replacement
				795	Yes	81.25	encapsulated
				796	Yes	33.76	encapsulated
				797	Yes	66.24	pushing
				798	Yes	44.02	pushing
				799	Yes	55.98	encapsulated
				800	No	28.61	encapsulated
				801	No	71.39	replacement
				802	No	35.98	replacement
				803	No	62.97	encapsulated
				804	No	1.05	pushing
				805	No	35.63	replacement
				806	No	64.37	encapsulated
				807	No	34.93	replacement
				808	No	65.07	encapsulated
				809	No	68.9	encapsulated
				810	No	31.1	replacement
				811	Yes	53.47	encapsulated
				812	Yes	46.53	replacement
				813	No	54.19	encapsulated
				814	No	45.82	replacement
				815	No	44.08	replacement
				816	No	55.92	encapsulated
				817	Yes	77.08	replacement
				818	Yes	22.92	encapsulated
				819	Yes	50.01	encapsulated
				820	Yes	49.99	replacement
				821	Yes	53.48	encapsulated
				822	Yes	46.52	replacement
				823	Yes	32.75	replacement
				824	Yes	67.26	encapsulated
				825	Yes	70.42	encapsulated
				826	Yes	29.58	replacement
				827	Yes	74.18	encapsulated
				828	Yes	0.48	pushing
				829	Yes	25.34	replacement
				830	Yes	94.76	encapsulated
				831	Yes	5.24	replacement
				832	Yes	0.25	pushing
				833	Yes	29.64	encapsulated
				834	Yes	70.11	replacement
				835	Yes	56.41	encapsulated
				836	Yes	43.59	replacement
				837	Yes	16.19	replacement
				838	Yes	83.8	encapsulated
				839	Yes	25.15	replacement
				840	Yes	74.85	encapsulated
				841	Yes	24.05	encapsulated
				842	Yes	45.79	replacement
				843	Yes	30.16	pushing
				844	Yes	17.28	pushing
				845	Yes	14.46	replacement
				846	Yes	68.26	encapsulated
				847	Yes	6.45	replacement
				848	Yes	18.54	pushing
				849	Yes	75.01	encapsulated
				850	No	62.01	pushing
				851	No	32.76	encapsulated
				852	No	5.23	replacement
				853	No	36.93	pushing
				854	No	1.62	replacement
				855	No	61.45	encapsulated
				856	No	2.16	replacement
				857	No	65.14	encapsulated
				858	No	32.7	pushing
				859	No	100	encapsulated
				860	No	100	encapsulated
				861	Yes	30.56	encapsulated
				862	Yes	69.45	replacement
				863	Yes	27.27	replacement
				864	Yes	72.73	encapsulated
				865	No	27.52	encapsulated
				866	No	72.48	replacement
				867	No	5.81	pushing
				868	No	39.43	replacement
				869	No	54.76	encapsulated
				870	No	27.48	replacement
				871	No	72.52	encapsulated
				872	No	0.67	pushing
				873	No	73.17	encapsulated
				874	No	26.17	replacement
				875	Yes	15.21	encapsulated
				876	Yes	84.79	replacement
				877	Yes	100	encapsulated
				878	Yes	100	encapsulated
				879	No	47.66	replacement
				880	No	52.34	encapsulated
				881	No	37.68	replacement
				882	No	62.32	encapsulated
				883	No	79.93	encapsulated
				884	No	20.07	replacement
				885	No	100	encapsulated
				886	No	49.14	encapsulated
				887	No	3.42	pushing
				888	No	47.44	replacement
				889	No	50.89	encapsulated
				890	No	0.52	pushing
				891	No	48.59	replacement
				892	No	69.5	encapsulated
				893	No	30.5	replacement
				894	No	73.15	encapsulated
				895	No	3.47	pushing
				896	No	23.38	replacement
				897	No	19.96	replacement
				898	No	80.03	encapsulated
				899	No	68.19	replacement
				900	No	31.81	encapsulated
				901	No	26.14	replacement
				902	No	73.85	encapsulated
				903	No	95.45	encapsulated
				904	No	4.55	replacement
				905	No	38.71	replacement
				906	No	61.29	encapsulated
				907	No	31.92	replacement
				908	No	68.08	encapsulated
				909	No	50.41	replacement
				910	No	49.59	encapsulated
				911	No	17.08	replacement
				912	No	82.93	encapsulated
				913	Yes	37.14	encapsulated
				914	Yes	58.68	replacement
				915	Yes	4.17	pushing
				916	Yes	59.92	encapsulated
				917	Yes	0.37	pushing
				918	Yes	39.71	replacement
				919	Yes	63.68	encapsulated
				920	Yes	36.31	replacement
				921	Yes	63.76	encapsulated
				922	Yes	36.24	replacement
				923	Yes	9.05	replacement
				924	Yes	90.95	encapsulated
				925	Yes	9.02	replacement
				926	Yes	90.98	encapsulated
				927	Yes	8.97	replacement
				928	Yes	91.04	encapsulated
				929	No	31.31	replacement
				930	No	68.69	encapsulated
				931	No	1.4	replacement
				932	No	41	pushing
				933	No	57.6	encapsulated
				934	No	78.23	encapsulated
				935	No	21.77	pushing
				936	Yes	86.76	replacement
				937	Yes	13.24	encapsulated
				938	Yes	23.49	encapsulated
				939	Yes	76.51	replacement
				940	Yes	100	encapsulated
				941	Yes	100	encapsulated
				942	Yes	100	encapsulated
				943	Yes	100	encapsulated
				944	Yes	100	encapsulated
				945	Yes	88.13	replacement
				946	Yes	11.86	encapsulated
				947	Yes	24.99	encapsulated
				948	Yes	75.02	replacement
				949	Yes	46.79	encapsulated
				950	Yes	53.21	replacement
				951	Yes	99.78	encapsulated
				952	Yes	0.22	replacement
				953	Yes	100	encapsulated
				954	Yes	7.83	pushing
				955	Yes	92.17	encapsulated
				956	Yes	12.8	replacement
				957	Yes	87.2	encapsulated
				958	Yes	100	encapsulated
				959	Yes	100	encapsulated
				960	Yes	97.34	encapsulated
				961	Yes	2.66	replacement
				962	Yes	100	encapsulated
				963	Yes	99.87	encapsulated
				964	Yes	0.13	replacement
				965	Yes	100	encapsulated
				966	Yes	100	encapsulated
				967	Yes	100	encapsulated
				968	Yes	2.87	encapsulated
				969	Yes	97.14	replacement
				970	Yes	98.1	encapsulated
				971	Yes	1.89	replacement
				972	No	27.78	replacement
				973	No	72.22	encapsulated
				974	Yes	38.21	replacement
				975	Yes	61.79	encapsulated
				976	Yes	72.09	encapsulated
				977	Yes	27.91	replacement
				978	Yes	15.38	replacement
				979	Yes	0.69	pushing
				980	Yes	83.92	encapsulated
				981	Yes	55.86	encapsulated
				982	Yes	44.14	replacement
				983	Yes	60.18	replacement
				984	Yes	39.82	encapsulated
				985	Yes	2.63	replacement
				986	Yes	97.37	encapsulated
				987	Yes	100	encapsulated
				988	Yes	100	encapsulated
				989	Yes	27.81	replacement
				990	Yes	72.19	encapsulated
				991	Yes	24.68	replacement
				992	Yes	75.32	encapsulated
				993	Yes	78.29	encapsulated
				994	Yes	21.71	replacement
				995	Yes	82.64	replacement
				996	Yes	17.36	encapsulated
				997	Yes	71.65	encapsulated
				998	Yes	28.35	pushing
				999	Yes	1.89	replacement
				1000	Yes	98.11	encapsulated
				1001	Yes	98.84	encapsulated
				1002	Yes	0.27	replacement
				1003	Yes	0.89	pushing
				1004	Yes	99.55	encapsulated
				1005	Yes	0.45	pushing
				1006	Yes	100	encapsulated
				1007	Yes	100	encapsulated
				1008	No	100	pushing
				1009	No	23.35	pushing
				1010	No	2.27	replacement
				1011	No	74.39	encapsulated
				1012	No	16.45	pushing
				1013	No	82.89	encapsulated
				1014	No	0.66	replacement
				1015	Yes	13.25	encapsulated
				1016	Yes	86.75	replacement
				1017	Yes	15.76	encapsulated
				1018	Yes	84.24	replacement
				1019	Yes	83.03	encapsulated
				1020	Yes	16.96	replacement
				1021	Yes	92.24	encapsulated
				1022	Yes	7.76	replacement
				1023	Yes	86.19	encapsulated
				1024	Yes	2.45	pushing
				1025	Yes	11.36	replacement
				1026	Yes	99.46	encapsulated
				1027	Yes	0.37	pushing
				1028	Yes	0.17	replacement
				1029	Yes	97.05	encapsulated
				1030	Yes	2.69	pushing
				1031	Yes	0.26	replacement
				1032	Yes	92.08	encapsulated
				1033	Yes	0.69	pushing
				1034	Yes	7.23	replacement
				1035	Yes	99.7	encapsulated
				1036	Yes	0.3	pushing
				1037	Yes	100	encapsulated
				1038	Yes	100	encapsulated
				1039	Yes	100	encapsulated
				1040	No	33.09	replacement
				1041	No	66.92	encapsulated
				1042	No	0.57	pushing
				1043	No	23.08	replacement
				1044	No	76.35	encapsulated
				1045	No	91.24	encapsulated
				1046	No	8.76	replacement
				1047	No	99.82	encapsulated
				1048	No	0.18	replacement
				1049	No	100	encapsulated
				1050	Yes	62.91	replacement
				1051	Yes	37.09	encapsulated
				1052	Yes	38.96	encapsulated
				1053	Yes	61.04	replacement
				1054	Yes	47.79	encapsulated
				1055	Yes	52.2	replacement
				1056	Yes	66.46	encapsulated
				1057	Yes	33.55	replacement
				1058	Yes	76.08	encapsulated
				1059	Yes	23.92	replacement
				1060	Yes	12.37	replacement
				1061	Yes	87.63	encapsulated
				1062	Yes	89.96	encapsulated
				1063	Yes	10.04	replacement
				1064	Yes	3.35	replacement
				1065	Yes	96.65	encapsulated
				1066	Yes	99.35	encapsulated
				1067	Yes	0.65	replacement
				1068	Yes	0.15	replacement
				1069	Yes	99.85	encapsulated
				1070	Yes	100	encapsulated
				1071	Yes	100	encapsulated
				1072	Yes	100	encapsulated
				1073	Yes	100	encapsulated
				1074	Yes	100	encapsulated
				1075	Yes	100	encapsulated
				1076	Yes	58.84	encapsulated
				1077	Yes	41.16	replacement
				1078	Yes	33.12	replacement
				1079	Yes	66.88	encapsulated
				1080	Yes	13.82	replacement
				1081	Yes	86.17	encapsulated
				1082	Yes	10.58	replacement
				1083	Yes	89.42	encapsulated
				1084	Yes	91.09	encapsulated
				1085	Yes	8.91	replacement
				1086	Yes	97.66	encapsulated
				1087	Yes	2.34	replacement
				1088	No	69.43	encapsulated
				1089	No	14.93	replacement
				1090	No	15.64	pushing
				1091	No	76.12	encapsulated
				1092	No	9.26	pushing
				1093	No	14.63	replacement
				1094	No	13.71	pushing
				1095	No	9.7	replacement
				1096	No	76.59	encapsulated
				1097	No	7.5	pushing
				1098	No	13.91	replacement
				1099	No	78.59	encapsulated
				1100	No	1.22	pushing
				1101	No	1.63	replacement
				1102	No	97.16	encapsulated
				1103	No	18.54	replacement
				1104	No	79.89	encapsulated
				1105	No	1.56	pushing
				1106	No	0.28	pushing
				1107	No	3.99	replacement
				1108	No	95.74	encapsulated
				1109	No	3.04	pushing
				1110	No	5.06	replacement
				1111	No	91.9	encapsulated
				1112	No	94	encapsulated
				1113	No	0.9	pushing
				1114	No	5.1	replacement
				1115	No	100	encapsulated
				1116	No	16.62	replacement
				1117	No	83.38	encapsulated
				1118	No	70.09	encapsulated
				1119	No	29.91	replacement
				1120	No	100	encapsulated
				1121	Yes	25.11	replacement
				1122	Yes	74.89	encapsulated
				1123	Yes	97.96	encapsulated
				1124	Yes	2.03	replacement
				1125	Yes	13.58	replacement
				1126	Yes	86.42	encapsulated
				1127	Yes	13.39	replacement
				1128	Yes	86.6	encapsulated
				1129	No	12.7	replacement
				1130	No	86.63	encapsulated
				1131	No	0.67	pushing
				1132	No	11.7	replacement
				1133	No	88.3	encapsulated
				1134	Yes	27.92	replacement
				1135	Yes	72.08	encapsulated
				1136	Yes	14.21	replacement
				1137	Yes	85.79	encapsulated
				1138	Yes	1.28	pushing
				1139	Yes	87.73	encapsulated
				1140	Yes	10.99	replacement
				1141	Yes	7.94	replacement
				1142	Yes	92.06	encapsulated
				1143	Yes	93.12	encapsulated
				1144	Yes	6.88	replacement
				1145	Yes	100	encapsulated
				1146	Yes	100	encapsulated
				1147	Yes	68.74	encapsulated
				1148	Yes	31.27	replacement
				1149	Yes	96.94	encapsulated
				1150	Yes	3.06	replacement
				1151	Yes	79.26	encapsulated
				1152	Yes	20.74	replacement
				1153	Yes	81.2	encapsulated
				1154	Yes	18.8	replacement
				1155	Yes	12.37	replacement
				1156	Yes	87.62	encapsulated
				1157	Yes	10.66	replacement
				1158	Yes	89.34	encapsulated
				1159	Yes	14.63	replacement
				1160	Yes	85.36	encapsulated
				1161	Yes	93.05	encapsulated
				1162	Yes	6.95	replacement
				1163	Yes	92.36	encapsulated
				1164	Yes	7.64	replacement
				1165	Yes	94.12	encapsulated
				1166	Yes	5.88	replacement
				1167	Yes	100	encapsulated
				1168	Yes	10.3	pushing
				1169	Yes	15.68	replacement
				1170	Yes	74.02	encapsulated
				1171	Yes	81.08	encapsulated
				1172	Yes	10.45	replacement
				1173	Yes	8.47	pushing
				1174	Yes	15.7	replacement
				1175	Yes	82.63	encapsulated
				1176	Yes	1.67	pushing
				1177	Yes	9.63	replacement
				1178	Yes	0.27	pushing
				1179	Yes	90.09	encapsulated
				1180	Yes	80.69	encapsulated
				1181	Yes	19.31	replacement
				1182	Yes	4.29	replacement
				1183	Yes	95.71	encapsulated
				1184	Yes	85.02	encapsulated
				1185	Yes	14.98	replacement
				1186	Yes	94.25	encapsulated
				1187	Yes	5.76	replacement
				1188	Yes	100	encapsulated
				1189	Yes	100	encapsulated
				1190	Yes	0.95	replacement
				1191	Yes	9.61	pushing
				1192	Yes	89.45	encapsulated
				1193	Yes	86.92	encapsulated
				1194	Yes	13.07	replacement
				1195	Yes	100	encapsulated
				1196	No	88.82	encapsulated
				1197	No	11.18	replacement
				1198	No	100	encapsulated
				1199	Yes	70.23	encapsulated
				1200	Yes	29.77	replacement
				1201	Yes	77.88	encapsulated
				1202	Yes	22.12	replacement
				1203	Yes	89.76	encapsulated
				1204	Yes	10.24	replacement
				1205	Yes	84.2	encapsulated
				1206	Yes	12.97	pushing
				1207	Yes	2.84	replacement
				1208	Yes	95.49	encapsulated
				1209	Yes	4.34	pushing
				1210	Yes	0.18	replacement
				1211	Yes	3.72	replacement
				1212	Yes	96.28	encapsulated
				1213	Yes	91.46	encapsulated
				1214	Yes	8.54	replacement
				1215	Yes	8.53	replacement
				1216	Yes	91.47	encapsulated
				1217	Yes	18.13	replacement
				1218	Yes	81.87	encapsulated
				1219	Yes	15.39	replacement
				1220	Yes	84.61	encapsulated
				1221	Yes	85.01	encapsulated
				1222	Yes	14.99	replacement
				1223	Yes	97.14	encapsulated
				1224	Yes	2.86	replacement
				1225	Yes	98.41	encapsulated
				1226	Yes	1.59	replacement
				1227	Yes	1.08	replacement
				1228	Yes	98.92	encapsulated
				1229	Yes	99.81	encapsulated
				1230	Yes	0.19	replacement
				1231	Yes	25.71	replacement
				1232	Yes	74.29	encapsulated
				1233	Yes	92.4	encapsulated
				1234	Yes	7.6	replacement
				1235	Yes	100	encapsulated
				1236	Yes	0.89	replacement
				1237	Yes	99.11	encapsulated
				1238	No	94.09	replacement
				1239	No	5.91	encapsulated
				1240	No	2.86	replacement
				1241	No	96.8	encapsulated
				1242	No	0.34	pushing
				1243	No	100	encapsulated
				1244	Yes	70.5	encapsulated
				1245	Yes	29.5	replacement
				1246	Yes	26.3	replacement
				1247	Yes	73.7	encapsulated
				1248	Yes	8.52	replacement
				1249	Yes	91.48	encapsulated
				1250	Yes	4.29	replacement
				1251	Yes	95.71	encapsulated
				1252	Yes	98.12	encapsulated
				1253	Yes	1.88	replacement
				1254	Yes	1.52	replacement
				1255	Yes	98.48	encapsulated
				1256	Yes	100	encapsulated
				1257	Yes	100	encapsulated
				1258	Yes	42.39	encapsulated
				1259	Yes	57.61	replacement
				1260	Yes	0.24	replacement
				1261	Yes	99.76	encapsulated
				1262	Yes	96.3	encapsulated
				1263	Yes	3.7	replacement
				1264	Yes	96.72	encapsulated
				1265	Yes	3.28	replacement
				1266	Yes	98.93	encapsulated
				1267	Yes	1.07	replacement
				1268	Yes	99.25	encapsulated
				1269	Yes	0.75	replacement
				1270	Yes	100	encapsulated
				1271	Yes	100	encapsulated
				1272	Yes	14.64	replacement
				1273	Yes	85.36	encapsulated
				1274	Yes	100	encapsulated
				1275	No	9.26	replacement
				1276	No	1.71	pushing
				1277	No	89.02	encapsulated
				1278	No	100	encapsulated
				1279	Yes	2.65	replacement
				1280	Yes	97.35	encapsulated
				1281	Yes	97.36	encapsulated
				1282	Yes	2.64	replacement
				1283	Yes	6.89	replacement
				1284	Yes	93.11	encapsulated
				1285	Yes	100	encapsulated
				1286	Yes	100	encapsulated
				1287	Yes	0.89	replacement
				1288	Yes	96.42	encapsulated
				1289	Yes	2.69	pushing
				1290	Yes	100	encapsulated
				1291	Yes	1.12	replacement
				1292	Yes	98.88	encapsulated
				1293	Yes	3.96	replacement
				1294	Yes	96.04	encapsulated
				1295	Yes	100	encapsulated
				1296	Yes	100	encapsulated
				1297	Yes	100	encapsulated
				1298	Yes	100	encapsulated
				1299	Yes	98.33	encapsulated
				1300	Yes	1.68	replacement
				1301	Yes	98.87	encapsulated
				1302	Yes	1.12	replacement
				1303	Yes	99.47	encapsulated
				1304	Yes	0.53	replacement
				1305	Yes	99.81	encapsulated
				1306	Yes	0.19	replacement
				1307	Yes	100	encapsulated
				1308	Yes	98.31	encapsulated
				1309	Yes	1.69	replacement
				1310	Yes	1.43	replacement
				1311	Yes	98.57	encapsulated
				1312	Yes	100	encapsulated
				1313	Yes	99.6	encapsulated
				1314	Yes	0.4	replacement
				1315	Yes	100	encapsulated
				1316	No	1.21	replacement
				1317	No	98.79	encapsulated
				1318	Yes	0.91	replacement
				1319	Yes	99.09	encapsulated
				1320	No	100	encapsulated
				1321	Yes	100	encapsulated
				1322	Yes	1.33	replacement
				1323	Yes	98.67	encapsulated
				1324	Yes	100	encapsulated
				1325	Yes	100	encapsulated
				1326	No	98.82	encapsulated
				1327	No	1.18	pushing
				1328	No	100	encapsulated
				1329	No	100	encapsulated
				1330	No	1.06	pushing
				1331	No	98.94	encapsulated
				1332	No	100	encapsulated
				1333	Yes	0.47	replacement
				1334	Yes	99.53	encapsulated
				1335	Yes	100	encapsulated
				1336	Yes	100	encapsulated
				1337	Yes	100	encapsulated
				1338	Yes	99.56	encapsulated
				1339	Yes	0.44	replacement
				1340	Yes	100	encapsulated
				1341	Yes	100	encapsulated
				1342	Yes	100	encapsulated
				1343	Yes	0.77	pushing
				1344	Yes	99.23	encapsulated
				1345	Yes	100	encapsulated
				1346	Yes	100	encapsulated
				1347	Yes	100	encapsulated
				1348	Yes	100	encapsulated
				1349	Yes	100	encapsulated
				1350	Yes	99.91	encapsulated
				1351	Yes	0.09	replacement
				1352	Yes	99.7	encapsulated
				1353	Yes	0.3	replacement
				1354	Yes	100	encapsulated
				1355	Yes	100	encapsulated
				1356	No	100	encapsulated
				1357	No	100	encapsulated
				1358	Yes	100	encapsulated
				1359	No	100	encapsulated
				1360	Yes	100	encapsulated
				1361	Yes	100	encapsulated
				1362	Yes	100	encapsulated
				1363	Yes	100	encapsulated
				1364	No	100	encapsulated
				1365	No	100	encapsulated
				1366	No	100	encapsulated
				1367	No	100	encapsulated
				1368	Yes	100	encapsulated
				1369	Yes	100	encapsulated
				1370	Yes	100	encapsulated
				1371	Yes	100	encapsulated
				1372	No	100	encapsulated
				1373	No	100	encapsulated
				1374	Yes	100	encapsulated
				1375	Yes	100	encapsulated
				1376	Yes	100	encapsulated
				1377	Yes	100	encapsulated
				1378	Yes	100	encapsulated
				1379	Yes	100	encapsulated
				1380	Yes	100	encapsulated
				1381	Yes	100	encapsulated
				1382	Yes	100	encapsulated
				1383	Yes	100	encapsulated
				1384	Yes	100	encapsulated
				1385	Yes	100	encapsulated
				1386	Yes	100	encapsulated
				1387	Yes	100	encapsulated
				1388	Yes	100	encapsulated
				1389	Yes	100	encapsulated
				1390	Yes	100	encapsulated
				1391	Yes	100	encapsulated
				1392	Yes	100	encapsulated
				1393	Yes	100	encapsulated
				1394	No	100	encapsulated
				1395	Yes	100	encapsulated
				1396	Yes	100	encapsulated
				1397	Yes	100	encapsulated
				1398	Yes	100	encapsulated
				1399	Yes	100	encapsulated
				1400	Yes	100	encapsulated
				1401	Yes	100	encapsulated
				1402	Yes	100	encapsulated
				1403	Yes	100	encapsulated
				1404	Yes	100	encapsulated
				1405	Yes	100	encapsulated
				1406	Yes	100	encapsulated
				1407	Yes	100	encapsulated
				1408	Yes	100	encapsulated
				1409	Yes	100	encapsulated
				1410	Yes	100	encapsulated
				1411	Yes	100	encapsulated
				1412	Yes	100	encapsulated
				1413	Yes	100	encapsulated
				1414	No	100	encapsulated
				1415	Yes	100	encapsulated
				1416	Yes	100	encapsulated
				1417	Yes	100	encapsulated
				1418	Yes	100	encapsulated
				1419	Yes	100	encapsulated
				1420	No	100	encapsulated
				1421	No	100	encapsulated
				1422	Yes	100	encapsulated
				1423	Yes	100	encapsulated
				1424	No	100	encapsulated
				1425	No	100	encapsulated
				1426	No	100	encapsulated
				1427	No	100	encapsulated
				1428	No	100	encapsulated
				1429	Yes	100	encapsulated
				1430	Yes	100	encapsulated
				1431	Yes	100	encapsulated
				1432	Yes	100	encapsulated
				1433	Yes	100	encapsulated
				1434	Yes	100	encapsulated
				1435	Yes	100	encapsulated
				1436	Yes	100	encapsulated
				1437	Yes	100	encapsulated
				1438	No	100	encapsulated
				1439	No	100	encapsulated
				1440	No	100	encapsulated
				1441	No	100	encapsulated
				1442	No	100	encapsulated
				1443	No	100	encapsulated
				1444	No	100	encapsulated
				1445	No	100	encapsulated
				1446	No	100	encapsulated
				1447	Yes	100	encapsulated

## Sheet: Figure 7
Figure 7b							Figures 7f and 7i
	ID	Sex	percent_encapsulation	treatment	cells			ID	Sex	percent_encapsulation	viability	treatment	cells
1	154-13	female	0	saline	MC38		1	156-1	female	100	0	PBS	KPCT-DTR
2	154-15	female	1	saline	MC38		2	156-10	female	6.165	80	PBS	KPCT-DTR
3	154-16	female	1	Oxaliplatin + 5-Fluorouracil	MC38		3	156-11	female	25.865	93	DT	KPCT-DTR
4	154-17	female	0	Oxaliplatin + 5-Fluorouracil	MC38		4	156-12	female	98.925	15	DT	KPCT-DTR
5	154-18	female	5	Oxaliplatin + 5-Fluorouracil	MC38		5	156-13	female	12.2	98	DT	KPCT-DTR
6	154-19	female	5	Oxaliplatin + 5-Fluorouracil	MC38		6	156-16	male	100	0	DT	KPCT-DTR
7	154-20	female	3	Oxaliplatin + 5-Fluorouracil	MC38		7	156-17	male	100	0	DT	KPCT-DTR
8	154-21	male	NA	Oxaliplatin + 5-Fluorouracil	MC38		8	156-18	male	97.405	15	DT	KPCT-DTR
9	154-23	male	1	Oxaliplatin + 5-Fluorouracil	MC38		9	156-19	male	100	0	DT	KPCT-DTR
10	154-24	male	20	Oxaliplatin + 5-Fluorouracil	MC38		10	156-21	male	57.5	85	PBS	KPCT-DTR
11	154-25	male	6	Oxaliplatin + 5-Fluorouracil	MC38		11	156-23	male	9.65	80	PBS	KPCT-DTR
12	154-26	male	7	Oxaliplatin + 5-Fluorouracil	MC38		12	156-27	male	100	0	DT	KPCT-DTR
13	154-27	male	5	Oxaliplatin + 5-Fluorouracil	MC38		13	156-29	male	33.93	85	DT	KPCT-DTR
14	154-28	male	3	Oxaliplatin + 5-Fluorouracil	MC38		14	156-5	female	22.66	95	PBS	KPCT-DTR
15	154-29	male	0	Oxaliplatin + 5-Fluorouracil	MC38		15	156-6	female	21.84	90	PBS	KPCT-DTR
16	154-30	male	3	Oxaliplatin + 5-Fluorouracil	MC38		16	156-7	female	25.35	98	PBS	KPCT-DTR
17	154-31	male	0	saline	MC38		17	156-8	female	6.27	97	PBS	KPCT-DTR
18	154-33	male	0	saline	MC38
19	154-34	male	1	saline	MC38
20	154-35	male	0	saline	MC38
21	154-36	male	5	saline	MC38
22	154-37	male	4	saline	MC38
23	154-38	male	0	saline	MC38
24	154-39	male	1	saline	MC38

## Sheet: Supplementary Figure 2
Supplementary Figure 2a			Supplementary Figure 2b
percent_gp	group		extended	visual
33.11	extended		33.11	40
40	visual		0	0
0	extended		66.89	60
0	visual		38.11	20
66.89	extended		0	0
60	visual		61.89	80
38.11	extended		13.85	10
20	visual		1.15	0
0	extended		85	90
0	visual		1.74	0
61.89	extended		0	0
80	visual		98.26	100
13.85	extended		5.86	0
10	visual		0	0
1.15	extended		94.14	100
0	visual		0	0
85	extended		0	0
90	visual		100	100
1.74	extended		2.29	0
0	visual		0	0
0	extended		97.7	100
0	visual		2.31	0
98.26	extended		0	0
100	visual		97.69	100
5.86	extended		100	100
0	visual		0	0
0	extended		0	0
0	visual		100	100
94.14	extended		0	0
100	visual		0	0
0	extended		99.53	100
0	visual		0	0
0	extended		0.47	0
0	visual		100	100
100	extended		0	0
100	visual		0	0
2.29	extended		27.56	35
0	visual		0	0
0	extended		72.44	65
0	visual		5.13	0
97.7	extended		0	0
100	visual		94.87	100
2.31	extended		64.37	80
0	visual		0	0
0	extended		35.63	20
0	visual		28.61	5
97.69	extended		0	0
100	visual		71.39	95
100	extended		62.97	40
100	visual		1.05	0
0	extended		35.98	60
0	visual		68.9	60
0	extended		0	0
0	visual		31.1	40
100	extended		65.07	40
100	visual		0	0
0	extended		34.93	60
0	visual		100	100
0	extended		0	0
0	visual		0	0
99.53	extended		53.47	60
100	visual		0	0
0	extended		46.53	40
0	visual		1.96	0
0.47	extended		0	0
0	visual		98.04	100
100	extended		63.29	70
100	visual		0	0
0	extended		36.71	30
0	visual		41.82	50
0	extended		0.18	0
0	visual		58	50
27.56	extended		1.51	0
35	visual		0	0
0	extended		98.48	100
0	visual		39.48	30
72.44	extended		0	0
65	visual		60.52	70
5.13	extended		100	100
0	visual		0	0
0	extended		0	0
0	visual		19.11	0
94.87	extended		80.89	100
100	visual		0	0
64.37	extended		22.2	10
80	visual		66.79	90
0	extended		11.01	0
0	visual		10.49	5
35.63	extended		71.34	95
20	visual		18.16	0
28.61	extended		16.22	0
5	visual		80.89	100
0	extended		2.89	0
0	visual		31.05	20
71.39	extended		8.26	50
95	visual		60.69	30
62.97	extended		82.05	95
40	visual		0	0
1.05	extended		17.95	5
0	visual		2.85	0
35.98	extended		0	0
60	visual		97.15	100
68.9	extended		42.25	50
60	visual		0	0
0	extended		57.75	50
0	visual		12.96	5
31.1	extended		0	0
40	visual		87.04	95
65.07	extended		4.39	5
40	visual		0	0
0	extended		95.61	95
0	visual		4.18	5
34.93	extended		0	0
60	visual		95.83	95
100	extended		100	100
100	visual		0	0
0	extended		0	0
0	visual		100	100
0	extended		0	0
0	visual		0	0
53.47	extended		23.31	10
60	visual		0	0
0	extended		76.69	90
0	visual		47.18	50
46.53	extended		0	0
40	visual		52.81	50
1.96	extended		100	100
0	visual		0	0
0	extended		0	0
0	visual		100	100
98.04	extended		0	0
100	visual		0	0
63.29	extended		99.91	100
70	visual		0	0
0	extended		0.09	0
0	visual		0	0
36.71	extended		0	0
30	visual		100	100
41.82	extended		0	0
50	visual		0	0
0.18	extended		100	100
0	visual		7.36	10
58	extended		0	0
50	visual		92.64	90
1.51	extended		0	10
0	visual		0	0
0	extended		100	90
0	visual		0	0
98.48	extended		0	0
100	visual		100	100
39.48	extended		4.64	0
30	visual		0	0
0	extended		95.36	100
0	visual		10.83	10
60.52	extended		0	0
70	visual		89.17	90
100	extended		0	0
100	visual		0	0
0	extended		100	0
0	visual		63.68	60
0	extended		0	0
0	visual		36.31	40
19.11	extended		90.95	100
0	visual		0	0
80.89	extended		9.05	0
100	visual		90.98	95
0	extended		0	0
0	visual		9.02	5
22.2	extended		63.76	60
10	visual		0	10
66.79	extended		36.24	30
90	visual		59.92	70
11.01	extended		0.37	15
0	visual		39.71	15
10.49	extended		37.14	30
5	visual		4.17	10
71.34	extended		58.68	70
95	visual		91.04	95
18.16	extended		0	0
0	visual		8.97	5
16.22	extended		100	100
0	visual		0	0
80.89	extended		0	0
100	visual		100	100
2.89	extended		0	0
0	visual		0	0
31.05	extended		100	0
20	visual		0	0
8.26	extended		0	0
50	visual		100	100
60.69	extended		0	0
30	visual		0	0
82.05	extended		2.56	30
95	visual		0	0
0	extended		97.45	70
0	visual		100	100
17.95	extended		0	0
5	visual		0	0
2.85	extended		100	100
0	visual		0	0
0	extended		0	0
0	visual		100	100
97.15	extended		0	0
100	visual		0	0
42.25	extended		3.28	0
50	visual		0	0
0	extended		96.72	100
0	visual		7.54	0
57.75	extended		0	0
50	visual		92.46	100
12.96	extended		74.29	50
5	visual		0	0
0	extended		25.71	50
0	visual		92.4	100
87.04	extended		0	0
95	visual		7.6	0
4.39	extended		100	100
5	visual		0	0
0	extended		0	0
0	visual		72.22	80
95.61	extended		0	0
95	visual		27.78	20
4.18	extended		89.45	90
5	visual		9.61	10
0	extended		0.95	0
0	visual		5.12	0
95.83	extended		0	0
95	visual		94.88	100
100	extended		11.39	5
100	visual		0	0
0	extended		88.62	95
0	visual		14.11	20
0	extended		0	0
0	visual		85.89	80
100	extended		100	100
100	visual		0	0
0	extended		0	0
0	visual		98.67	100
0	extended		0	0
0	visual		1.33	0
23.31	extended		100	100
10	visual		0	0
0	extended		0	0
0	visual		33.67	50
76.69	extended		0	0
90	visual		66.33	50
47.18	extended		100	100
50	visual		0	0
0	extended		0	0
0	visual		85.36	60
52.81	extended		0	0
50	visual		14.64	40
100	extended		49.59	20
100	visual		0	0
0	extended		50.41	80
0	visual		82.93	85
0	extended		0	0
0	visual		17.08	15
100	extended		100	100
100	visual		0	0
0	extended		0	0
0	visual		100	100
0	extended		0	0
0	visual		0	0
99.91	extended		100	100
100	visual		0	0
0	extended		0	0
0	visual		100	100
0.09	extended		0	0
0	visual		0	0
0	extended		100	100
0	visual		0	0
0	extended		0	0
0	visual		100	100
100	extended		0	0
100	visual		0	0
0	extended		100	100
0	visual		0	0
0	extended		0	0
0	visual		98.79	100
100	extended		0	0
100	visual		1.21	0
7.36	extended		23.57	30
10	visual		0	0
0	extended		76.43	70
0	visual		16.64	20
92.64	extended		0	0
90	visual		83.36	80
0	extended		2.08	10
10	visual		0	0
0	extended		97.91	90
0	visual		0	0
100	extended		0	0
90	visual		100	100
0	extended		4.08	0
0	visual		0	0
0	extended		95.92	100
0	visual		23.67	40
100	extended		0	0
100	visual		76.32	60
4.64	extended		48.28	40
0	visual		0	0
0	extended		51.71	60
0	visual		52.71	60
95.36	extended		0	0
100	visual		47.29	40
10.83	extended		42.6	10
10	visual		0	0
0	extended		57.4	90
0	visual		100	100
89.17	extended		0	0
90	visual		0	0
0	extended		100	100
0	visual		0	0
0	extended		0	0
0	visual		99.56	100
100	extended		0	0
0	visual		0.44	0
63.68	extended		75.01	50
60	visual		18.54	50
0	extended		6.45	0
0	visual		24.05	10
36.31	extended		30.16	90
40	visual		45.79	0
90.95	extended		68.26	20
100	visual		17.28	70
0	extended		14.46	10
0	visual		70.09	70
9.05	extended		0	0
0	visual		29.91	30
90.98	extended		100	100
95	visual		0	0
0	extended		0	0
0	visual		9.4	10
9.02	extended		0	0
5	visual		90.6	90
63.76	extended		3.59	0
60	visual		0	0
0	extended		96.41	100
10	visual		8.41	0
36.24	extended		0	0
30	visual		91.59	100
59.92	extended		100	100
70	visual		0	0
0.37	extended		0	0
15	visual		73.17	70
39.71	extended		0.67	10
15	visual		26.17	20
37.14	extended		54.76	50
30	visual		5.81	0
4.17	extended		39.43	50
10	visual		27.52	10
58.68	extended		0	0
70	visual		72.48	90
91.04	extended		72.52	70
95	visual		0	0
0	extended		27.48	30
0	visual		6.54	10
8.97	extended		0	0
5	visual		93.46	90
100	extended		1.06	0
100	visual		0	0
0	extended		98.93	100
0	visual		20.7	0
0	extended		0	0
0	visual		79.3	100
100	extended		42.19	40
100	visual		0	0
0	extended		57.81	60
0	visual		74.45	90
0	extended		0	0
0	visual		25.55	10
100	extended		53.97	50
0	visual		0	0
0	extended		46.03	50
0	visual		100	100
0	extended		0	0
0	visual		0	0
100	extended		91.46	100
100	visual		0	0
0	extended		8.54	0
0	visual		30.56	30
0	extended		0	0
0	visual		69.45	70
2.56	extended		72.73	70
30	visual		0	0
0	extended		27.27	30
0	visual		100	100
97.45	extended		0	0
70	visual		0	0
100	extended		100	100
100	visual		0	0
0	extended		0	0
0	visual		37.09	50
0	extended		0	0
0	visual		62.91	50
100	extended		66.46	70
100	visual		0	0
0	extended		33.55	30
0	visual		100	100
0	extended		0	0
0	visual		0	0
100	extended		89.96	95
100	visual		0	0
0	extended		10.04	5
0	visual		99.35	100
0	extended		0	0
0	visual		0.65	0
3.28	extended		38.96	50
0	visual		0	0
0	extended		61.04	50
0	visual		100	100
96.72	extended		0	0
100	visual		0	0
7.54	extended		76.08	70
0	visual		0	0
0	extended		23.92	30
0	visual		47.79	60
92.46	extended		0	0
100	visual		52.2	40
74.29	extended		87.63	95
50	visual		0	0
0	extended		12.37	5
0	visual		96.65	100
25.71	extended		0	0
50	visual		3.35	0
92.4	extended		100	100
100	visual		0	0
0	extended		0	0
0	visual		100	100
7.6	extended		0	0
0	visual		0	0
100	extended		99.85	100
100	visual		0	0
0	extended		0.15	0
0	visual		7.88	5
0	extended		0	0
0	visual		92.12	95
72.22	extended		13.02	5
80	visual		0	0
0	extended		86.98	95
0	visual		7.52	0
27.78	extended		0	0
20	visual		92.48	100
89.45	extended		45.75	50
90	visual		0	0
9.61	extended		54.25	50
10	visual		33.06	5
0.95	extended		0	0
0	visual		66.94	95
5.12	extended		3.93	0
0	visual		0	0
0	extended		96.07	100
0	visual		19.62	0
94.88	extended		0	0
100	visual		80.38	100
11.39	extended		6.04	5
5	visual		0	0
0	extended		93.95	95
0	visual		19.63	0
88.62	extended		0	0
95	visual		80.37	100
14.11	extended		6.02	0
20	visual		0	0
0	extended		93.98	100
0	visual		100	100
85.89	extended		0	0
80	visual		0	0
100	extended		100	100
100	visual		0	0
0	extended		0	0
0	visual		27.55	5
0	extended		0	0
0	visual		72.45	95
98.67	extended		32.94	25
100	visual		0	0
0	extended		67.06	75
0	visual		100	100
1.33	extended		0	0
0	visual		0	0
100	extended		93.42	100
100	visual		0	0
0	extended		6.58	0
0	visual		96.42	100
0	extended		2.69	0
0	visual		0.89	0
33.67	extended		100	100
50	visual		0	0
0	extended		0	0
0	visual		61.58	85
66.33	extended		0	0
50	visual		38.42	15
100	extended		0	0
100	visual		0	0
0	extended		100	100
0	visual		1.86	0
0	extended		0	0
0	visual		98.14	100
85.36	extended		68.75	90
60	visual		0	0
0	extended		31.26	10
0	visual		16.29	5
14.64	extended		5.07	0
40	visual		78.64	95
49.59	extended		30.85	15
20	visual		0	0
0	extended		69.15	85
0	visual		7.97	0
50.41	extended		0	0
80	visual		92.03	100
82.93	extended		63.3	75
85	visual		0	0
0	extended		36.7	25
0	visual		21.35	15
17.08	extended		0	0
15	visual		78.65	85
100	extended		0.22	0
100	visual		0	0
0	extended		99.78	100
0	visual		8.48	0
0	extended		0	0
0	visual		91.52	100
100	extended		9.54	0
100	visual		0	0
0	extended		90.46	100
0	visual		50.55	45
0	extended		0	0
0	visual		49.45	55
100	extended		5.23	0
100	visual		0	0
0	extended		94.77	100
0	visual		18.63	20
0	extended		0	0
0	visual		81.37	80
100	extended		33.61	25
100	visual		0	0
0	extended		66.39	75
0	visual		21.87	10
0	extended		0	0
0	visual		78.12	90
100	extended		4.64	0
100	visual		0	0
0	extended		95.36	100
0	visual		0	0
0	extended		0	0
0	visual		100	100
100	extended		0.93	0
100	visual		0	0
0	extended		99.07	100
0	visual		100	100
0	extended		0	0
0	visual		0	0
100	extended		100	100
100	visual		0	0
0	extended		0	0
0	visual		52.48	55
0	extended		47.52	45
0	visual		0	0
98.79	extended		43.56	65
100	visual		56.44	35
0	extended		0	0
0	visual		23.2	100
1.21	extended		76.8	0
0	visual		0	0
23.57	extended		0	0
30	visual		0	0
0	extended		100	100
0	visual		0	0
76.43	extended		0	0
70	visual		100	100
16.64	extended		32	5
20	visual		0	0
0	extended		68	95
0	visual		13.61	0
83.36	extended		0	0
80	visual		86.4	100
2.08	extended		100	100
10	visual		0	0
0	extended		0	0
0	visual		100	100
97.91	extended		0	0
90	visual		0	0
0	extended		100	100
0	visual		0	0
0	extended		0	0
0	visual		41.55	20
100	extended		0	0
100	visual		58.45	80
4.08	extended		13.49	0
0	visual		0	0
0	extended		86.5	100
0	visual		4.93	15
95.92	extended		0	0
100	visual		95.07	85
23.67	extended		1.4	0
40	visual		0	0
0	extended		98.6	100
0	visual		0	0
76.32	extended		0	0
60	visual		100	100
48.28	extended		5.66	0
40	visual		0	0
0	extended		94.34	100
0	visual		1.09	0
51.71	extended		0	0
60	visual		98.91	100
52.71	extended		1.91	0
60	visual		0	0
0	extended		98.09	100
0	visual		0	0
47.29	extended		0	0
40	visual		100	100
42.6	extended		16.23	10
10	visual		0	0
0	extended		83.77	90
0	visual		99.6	0
57.4	extended		0	0
90	visual		0.4	100
100	extended		98.31	0
100	visual		0	0
0	extended		1.69	100
0	visual		100	0
0	extended		0	0
0	visual		0	100
100	extended		0	0
100	visual		0	0
0	extended		100	100
0	visual		0.95	0
0	extended		0	0
0	visual		99.05	100
99.56	extended		0.71	0
100	visual		0	0
0	extended		99.29	100
0	visual		20.85	30
0.44	extended		0	0
0	visual		79.16	70
75.01	extended		80.88	90
50	visual		0	0
18.54	extended		19.12	10
50	visual		95.26	100
6.45	extended		0	0
0	visual		4.74	0
24.05	extended		100	100
10	visual		0	0
30.16	extended		0	0
90	visual		100	100
45.79	extended		0	0
0	visual		0	0
68.26	extended		27.19	15
20	visual		0	0
17.28	extended		72.81	85
70	visual		19.78	5
14.46	extended		0	0
10	visual		80.22	95
70.09	extended		2.03	0
70	visual		0	0
0	extended		97.97	100
0	visual		0.92	0
29.91	extended		0	0
30	visual		99.08	100
100	extended		100	100
100	visual		0	0
0	extended		0	0
0	visual		100	100
0	extended		0	0
0	visual		0	0
9.4	extended		100	100
10	visual		0	0
0	extended		0	0
0	visual		100	100
90.6	extended		0	0
90	visual		0	0
3.59	extended		74.02	95
0	visual		10.3	0
0	extended		15.68	5
0	visual		81.08	95
96.41	extended		8.47	0
100	visual		10.45	5
8.41	extended		80.69	100
0	visual		0	0
0	extended		19.31	0
0	visual		95.71	100
91.59	extended		0	0
100	visual		4.29	0
100	extended		94.25	100
100	visual		0	0
0	extended		5.76	0
0	visual		85.02	100
0	extended		0	0
0	visual		14.98	0
73.17	extended		82.63	95
70	visual		1.67	0
0.67	extended		15.7	5
10	visual		90.09	100
26.17	extended		0.27	0
20	visual		9.63	0
54.76	extended		99.81	100
50	visual		0	0
5.81	extended		0.19	0
0	visual		99.47	100
39.43	extended		0	0
50	visual		0.53	0
27.52	extended		98.87	100
10	visual		0	0
0	extended		1.12	0
0	visual		98.33	100
72.48	extended		0	0
90	visual		1.68	0
72.52	extended		100	100
70	visual		0	0
0	extended		0	0
0	visual		86.92	100
27.48	extended		0	0
30	visual		13.07	0
6.54	extended		100	100
10	visual		0	0
0	extended		0	0
0	visual		12.94	10
93.46	extended		0	0
90	visual		87.06	90
1.06	extended		100	100
0	visual		0	0
0	extended		0	0
0	visual		32.39	35
98.93	extended		0	0
100	visual		67.61	65
20.7	extended		40.77	50
0	visual		0	0
0	extended		59.23	50
0	visual		100	100
79.3	extended		0	0
100	visual		0	0
42.19	extended		100	100
40	visual		0	0
0	extended		0	0
0	visual		100	100
57.81	extended		0	0
60	visual		0	0
74.45	extended		100	100
90	visual		0	0
0	extended		0	0
0	visual		0.89	5
25.55	extended		0	0
10	visual		99.11	95
53.97	extended		100	100
50	visual		0	0
0	extended		0	0
0	visual		5.22	10
46.03	extended		0	0
50	visual		94.78	90
100	extended		0	0
100	visual		0	0
0	extended		100	100
0	visual		4.44	0
0	extended		0	0
0	visual		95.56	100
91.46	extended		22.29	30
100	visual		0	0
0	extended		77.71	70
0	visual		6.24	5
8.54	extended		0	0
0	visual		93.76	95
30.56	extended		0.55	0
30	visual		0	0
0	extended		99.45	100
0	visual		0	0
69.45	extended		0	0
70	visual		100	100
72.73	extended		0.08	0
70	visual		0	0
0	extended		99.92	100
0	visual		78.23	60
27.27	extended		21.77	40
30	visual		0	0
100	extended		57.6	50
100	visual		41	50
0	extended		1.4	0
0	visual		100	100
0	extended		0	0
0	visual		0	0
100	extended		100	100
100	visual		0	0
0	extended		0	0
0	visual		99.23	100
0	extended		0.77	0
0	visual		0	0
37.09	extended		100	100
50	visual		0	0
0	extended		0	0
0	visual		100	100
62.91	extended		0	0
50	visual		0	0
66.46	extended		100	100
70	visual		0	0
0	extended		0	0
0	visual		100	100
33.55	extended		0	0
30	visual		0	0
100	extended		79.93	80
100	visual		0	0
0	extended		20.07	20
0	visual		52.34	90
0	extended		0	0
0	visual		47.66	10
89.96	extended		62.32	90
95	visual		0	0
0	extended		37.68	10
0	visual		100	100
10.04	extended		0	0
5	visual		0	0
99.35	extended		88.82	100
100	visual		0	0
0	extended		11.18	0
0	visual		55.92	95
0.65	extended		0	0
0	visual		44.08	5
38.96	extended		54.19	40
50	visual		0	0
0	extended		45.82	60
0	visual		43.59	75
61.04	extended		1.39	0
50	visual		55.02	25
100	extended		26.08	30
100	visual		0	0
0	extended		73.92	70
0	visual		81.25	90
0	extended		7.66	5
0	visual		11.08	5
76.08	extended		96.8	100
70	visual		0.34	0
0	extended		2.86	0
0	visual		100	100
23.92	extended		0	0
30	visual		0	0
47.79	extended		5.91	0
60	visual		0	0
0	extended		94.09	100
0	visual		4.26	0
52.2	extended		0	0
40	visual		95.73	100
87.63	extended		43.54	40
95	visual		0	0
0	extended		56.46	60
0	visual		5.81	10
12.37	extended		0	0
5	visual		94.19	90
96.65	extended		10.54	15
100	visual		0	0
0	extended		89.46	85
0	visual		11.99	0
3.35	extended		0	0
0	visual		88.01	100
100	extended		44	30
100	visual		0	0
0	extended		56	70
0	visual		15.38	20
0	extended		0	0
0	visual		84.62	80
100	extended		51.75	70
100	visual		0	0
0	extended		48.24	30
0	visual		28	15
0	extended		0	0
0	visual		72	75
99.85	extended		100	100
100	visual		0	0
0	extended		0	0
0	visual		100	100
0.15	extended		0	0
0	visual		0	0
7.88	extended		100	100
5	visual		0	0
0	extended		0	0
0	visual		100	100
92.12	extended		0	0
95	visual		0	0
13.02	extended
5	visual
0	extended
0	visual
86.98	extended
95	visual
7.52	extended
0	visual
0	extended
0	visual
92.48	extended
100	visual
45.75	extended
50	visual
0	extended
0	visual
54.25	extended
50	visual
33.06	extended
5	visual
0	extended
0	visual
66.94	extended
95	visual
3.93	extended
0	visual
0	extended
0	visual
96.07	extended
100	visual
19.62	extended
0	visual
0	extended
0	visual
80.38	extended
100	visual
6.04	extended
5	visual
0	extended
0	visual
93.95	extended
95	visual
19.63	extended
0	visual
0	extended
0	visual
80.37	extended
100	visual
6.02	extended
0	visual
0	extended
0	visual
93.98	extended
100	visual
100	extended
100	visual
0	extended
0	visual
0	extended
0	visual
100	extended
100	visual
0	extended
0	visual
0	extended
0	visual
27.55	extended
5	visual
0	extended
0	visual
72.45	extended
95	visual
32.94	extended
25	visual
0	extended
0	visual
67.06	extended
75	visual
100	extended
100	visual
0	extended
0	visual
0	extended
0	visual
93.42	extended
100	visual
0	extended
0	visual
6.58	extended
0	visual
96.42	extended
100	visual
2.69	extended
0	visual
0.89	extended
0	visual
100	extended
100	visual
0	extended
0	visual
0	extended
0	visual
61.58	extended
85	visual
0	extended
0	visual
38.42	extended
15	visual
0	extended
0	visual
0	extended
0	visual
100	extended
100	visual
1.86	extended
0	visual
0	extended
0	visual
98.14	extended
100	visual
68.75	extended
90	visual
0	extended
0	visual
31.26	extended
10	visual
16.29	extended
5	visual
5.07	extended
0	visual
78.64	extended
95	visual
30.85	extended
15	visual
0	extended
0	visual
69.15	extended
85	visual
7.97	extended
0	visual
0	extended
0	visual
92.03	extended
100	visual
63.3	extended
75	visual
0	extended
0	visual
36.7	extended
25	visual
21.35	extended
15	visual
0	extended
0	visual
78.65	extended
85	visual
0.22	extended
0	visual
0	extended
0	visual
99.78	extended
100	visual
8.48	extended
0	visual
0	extended
0	visual
91.52	extended
100	visual
9.54	extended
0	visual
0	extended
0	visual
90.46	extended
100	visual
50.55	extended
45	visual
0	extended
0	visual
49.45	extended
55	visual
5.23	extended
0	visual
0	extended
0	visual
94.77	extended
100	visual
18.63	extended
20	visual
0	extended
0	visual
81.37	extended
80	visual
33.61	extended
25	visual
0	extended
0	visual
66.39	extended
75	visual
21.87	extended
10	visual
0	extended
0	visual
78.12	extended
90	visual
4.64	extended
0	visual
0	extended
0	visual
95.36	extended
100	visual
0	extended
0	visual
0	extended
0	visual
100	extended
100	visual
0.93	extended
0	visual
0	extended
0	visual
99.07	extended
100	visual
100	extended
100	visual
0	extended
0	visual
0	extended
0	visual
100	extended
100	visual
0	extended
0	visual
0	extended
0	visual
52.48	extended
55	visual
47.52	extended
45	visual
0	extended
0	visual
43.56	extended
65	visual
56.44	extended
35	visual
0	extended
0	visual
23.2	extended
100	visual
76.8	extended
0	visual
0	extended
0	visual
0	extended
0	visual
0	extended
0	visual
100	extended
100	visual
0	extended
0	visual
0	extended
0	visual
100	extended
100	visual
32	extended
5	visual
0	extended
0	visual
68	extended
95	visual
13.61	extended
0	visual
0	extended
0	visual
86.4	extended
100	visual
100	extended
100	visual
0	extended
0	visual
0	extended
0	visual
100	extended
100	visual
0	extended
0	visual
0	extended
0	visual
100	extended
100	visual
0	extended
0	visual
0	extended
0	visual
41.55	extended
20	visual
0	extended
0	visual
58.45	extended
80	visual
13.49	extended
0	visual
0	extended
0	visual
86.5	extended
100	visual
4.93	extended
15	visual
0	extended
0	visual
95.07	extended
85	visual
1.4	extended
0	visual
0	extended
0	visual
98.6	extended
100	visual
0	extended
0	visual
0	extended
0	visual
100	extended
100	visual
5.66	extended
0	visual
0	extended
0	visual
94.34	extended
100	visual
1.09	extended
0	visual
0	extended
0	visual
98.91	extended
100	visual
1.91	extended
0	visual
0	extended
0	visual
98.09	extended
100	visual
0	extended
0	visual
0	extended
0	visual
100	extended
100	visual
16.23	extended
10	visual
0	extended
0	visual
83.77	extended
90	visual
99.6	extended
0	visual
0	extended
0	visual
0.4	extended
100	visual
98.31	extended
0	visual
0	extended
0	visual
1.69	extended
100	visual
100	extended
0	visual
0	extended
0	visual
0	extended
100	visual
0	extended
0	visual
0	extended
0	visual
100	extended
100	visual
0.95	extended
0	visual
0	extended
0	visual
99.05	extended
100	visual
0.71	extended
0	visual
0	extended
0	visual
99.29	extended
100	visual
20.85	extended
30	visual
0	extended
0	visual
79.16	extended
70	visual
80.88	extended
90	visual
0	extended
0	visual
19.12	extended
10	visual
95.26	extended
100	visual
0	extended
0	visual
4.74	extended
0	visual
100	extended
100	visual
0	extended
0	visual
0	extended
0	visual
100	extended
100	visual
0	extended
0	visual
0	extended
0	visual
27.19	extended
15	visual
0	extended
0	visual
72.81	extended
85	visual
19.78	extended
5	visual
0	extended
0	visual
80.22	extended
95	visual
2.03	extended
0	visual
0	extended
0	visual
97.97	extended
100	visual
0.92	extended
0	visual
0	extended
0	visual
99.08	extended
100	visual
100	extended
100	visual
0	extended
0	visual
0	extended
0	visual
100	extended
100	visual
0	extended
0	visual
0	extended
0	visual
100	extended
100	visual
0	extended
0	visual
0	extended
0	visual
100	extended
100	visual
0	extended
0	visual
0	extended
0	visual
74.02	extended
95	visual
10.3	extended
0	visual
15.68	extended
5	visual
81.08	extended
95	visual
8.47	extended
0	visual
10.45	extended
5	visual
80.69	extended
100	visual
0	extended
0	visual
19.31	extended
0	visual
95.71	extended
100	visual
0	extended
0	visual
4.29	extended
0	visual
94.25	extended
100	visual
0	extended
0	visual
5.76	extended
0	visual
85.02	extended
100	visual
0	extended
0	visual
14.98	extended
0	visual
82.63	extended
95	visual
1.67	extended
0	visual
15.7	extended
5	visual
90.09	extended
100	visual
0.27	extended
0	visual
9.63	extended
0	visual
99.81	extended
100	visual
0	extended
0	visual
0.19	extended
0	visual
99.47	extended
100	visual
0	extended
0	visual
0.53	extended
0	visual
98.87	extended
100	visual
0	extended
0	visual
1.12	extended
0	visual
98.33	extended
100	visual
0	extended
0	visual
1.68	extended
0	visual
100	extended
100	visual
0	extended
0	visual
0	extended
0	visual
86.92	extended
100	visual
0	extended
0	visual
13.07	extended
0	visual
100	extended
100	visual
0	extended
0	visual
0	extended
0	visual
12.94	extended
10	visual
0	extended
0	visual
87.06	extended
90	visual
100	extended
100	visual
0	extended
0	visual
0	extended
0	visual
32.39	extended
35	visual
0	extended
0	visual
67.61	extended
65	visual
40.77	extended
50	visual
0	extended
0	visual
59.23	extended
50	visual
100	extended
100	visual
0	extended
0	visual
0	extended
0	visual
100	extended
100	visual
0	extended
0	visual
0	extended
0	visual
100	extended
100	visual
0	extended
0	visual
0	extended
0	visual
100	extended
100	visual
0	extended
0	visual
0	extended
0	visual
0.89	extended
5	visual
0	extended
0	visual
99.11	extended
95	visual
100	extended
100	visual
0	extended
0	visual
0	extended
0	visual
5.22	extended
10	visual
0	extended
0	visual
94.78	extended
90	visual
0	extended
0	visual
0	extended
0	visual
100	extended
100	visual
4.44	extended
0	visual
0	extended
0	visual
95.56	extended
100	visual
22.29	extended
30	visual
0	extended
0	visual
77.71	extended
70	visual
6.24	extended
5	visual
0	extended
0	visual
93.76	extended
95	visual
0.55	extended
0	visual
0	extended
0	visual
99.45	extended
100	visual
0	extended
0	visual
0	extended
0	visual
100	extended
100	visual
0.08	extended
0	visual
0	extended
0	visual
99.92	extended
100	visual
78.23	extended
60	visual
21.77	extended
40	visual
0	extended
0	visual
57.6	extended
50	visual
41	extended
50	visual
1.4	extended
0	visual
100	extended
100	visual
0	extended
0	visual
0	extended
0	visual
100	extended
100	visual
0	extended
0	visual
0	extended
0	visual
99.23	extended
100	visual
0.77	extended
0	visual
0	extended
0	visual
100	extended
100	visual
0	extended
0	visual
0	extended
0	visual
100	extended
100	visual
0	extended
0	visual
0	extended
0	visual
100	extended
100	visual
0	extended
0	visual
0	extended
0	visual
100	extended
100	visual
0	extended
0	visual
0	extended
0	visual
79.93	extended
80	visual
0	extended
0	visual
20.07	extended
20	visual
52.34	extended
90	visual
0	extended
0	visual
47.66	extended
10	visual
62.32	extended
90	visual
0	extended
0	visual
37.68	extended
10	visual
100	extended
100	visual
0	extended
0	visual
0	extended
0	visual
88.82	extended
100	visual
0	extended
0	visual
11.18	extended
0	visual
55.92	extended
95	visual
0	extended
0	visual
44.08	extended
5	visual
54.19	extended
40	visual
0	extended
0	visual
45.82	extended
60	visual
43.59	extended
75	visual
1.39	extended
0	visual
55.02	extended
25	visual
26.08	extended
30	visual
0	extended
0	visual
73.92	extended
70	visual
81.25	extended
90	visual
7.66	extended
5	visual
11.08	extended
5	visual
96.8	extended
100	visual
0.34	extended
0	visual
2.86	extended
0	visual
100	extended
100	visual
0	extended
0	visual
0	extended
0	visual
5.91	extended
0	visual
0	extended
0	visual
94.09	extended
100	visual
4.26	extended
0	visual
0	extended
0	visual
95.73	extended
100	visual
43.54	extended
40	visual
0	extended
0	visual
56.46	extended
60	visual
5.81	extended
10	visual
0	extended
0	visual
94.19	extended
90	visual
10.54	extended
15	visual
0	extended
0	visual
89.46	extended
85	visual
11.99	extended
0	visual
0	extended
0	visual
88.01	extended
100	visual
44	extended
30	visual
0	extended
0	visual
56	extended
70	visual
15.38	extended
20	visual
0	extended
0	visual
84.62	extended
80	visual
51.75	extended
70	visual
0	extended
0	visual
48.24	extended
30	visual
28	extended
15	visual
0	extended
0	visual
72	extended
75	visual
100	extended
100	visual
0	extended
0	visual
0	extended
0	visual
100	extended
100	visual
0	extended
0	visual
0	extended
0	visual
100	extended
100	visual
0	extended
0	visual
0	extended
0	visual
100	extended
100	visual
0	extended
0	visual
0	extended
0	visual

## Sheet: Supplementary Figure 5
Supplementary Figure 5d
	markers	std_dist_cat	intensity_avg	intensity_lower	intensity_upper	intensity_avg_roll	intensity_std_roll	intensity_lower_roll	intensity_upper_roll
1	COL1A1	[-200,-190)	201.737	146.595	256.878	151.056	53.841	131.79	170.323
2	DCN	[-200,-190)	79.9953	60.6063	99.3843	79.9313	24.5529	71.1452	88.7175
3	F3	[-200,-190)	1.80195	0.831014	2.77289	1.56908	0.349634	1.44396	1.69419
4	FN1	[-200,-190)	62.065	50.2044	73.9255	63.4036	19.4782	56.4334	70.3738
5	IL6	[-200,-190)	1.9664	0.544734	3.38807	1.52254	0.409694	1.37593	1.66915
6	PDGFRA	[-200,-190)	46.1922	30.1389	62.2455	59.5087	22.9646	51.2909	67.7265
7	SPP1	[-200,-190)	7.12925	2.4227	11.8358	5.09876	1.9152	4.41342	5.78411
8	THY	[-200,-190)	49.5978	34.057	65.1387	60.8763	24.1125	52.2478	69.5048
9	COL1A1	[-190,-180)	156.901	116.751	197.05	136.906	52.2825	118.197	155.615
10	DCN	[-190,-180)	104.452	85.2768	123.628	70.7083	27.2424	60.9598	80.4569
11	F3	[-190,-180)	1.73824	1.17386	2.30262	1.40253	0.438689	1.24555	1.55951
12	FN1	[-190,-180)	83.5166	65.7218	101.311	60.0974	17.2237	53.934	66.2608
13	IL6	[-190,-180)	1.44234	1.29427	1.59042	1.36602	0.458142	1.20207	1.52996
14	PDGFRA	[-190,-180)	86.0258	69.3633	102.688	51.9554	24.0789	43.3389	60.5719
15	SPP1	[-190,-180)	3.32469	1.76244	4.88694	4.51663	1.94958	3.81898	5.21427
16	THY	[-190,-180)	88.5611	70.72	106.402	54.5106	23.4456	46.1207	62.9005
17	COL1A1	[-180,-170)	94.5315	73.0529	116.01	125.167	52.3367	106.439	143.896
18	DCN	[-180,-170)	55.3466	43.5013	67.1919	63.4299	28.6617	53.1735	73.6864
19	F3	[-180,-170)	1.16703	0.597475	1.73659	1.2462	0.516273	1.06145	1.43094
20	FN1	[-180,-170)	44.6292	37.8384	51.4199	57.7042	15.8471	52.0334	63.375
21	IL6	[-180,-170)	1.15887	1.04772	1.27003	1.25132	0.472435	1.08227	1.42038
22	PDGFRA	[-180,-170)	46.3081	31.6648	60.9514	49.8042	21.4005	42.1461	57.4622
23	SPP1	[-180,-170)	4.84235	-0.0964838	9.78118	4.90588	1.89953	4.22614	5.58562
24	THY	[-180,-170)	44.4699	32.9109	56.029	50.2721	22.4075	42.2537	58.2905
25	COL1A1	[-170,-160)	94.4563	74.8695	114.043	103.483	30.6479	92.5155	114.45
26	DCN	[-170,-160)	43.0393	32.8357	53.243	58.144	27.245	48.3945	67.8934
27	F3	[-170,-160)	0.902888	0.594721	1.21105	1.02794	0.44886	0.867314	1.18856
28	FN1	[-170,-160)	50.1789	42.7124	57.6453	53.7569	16.9116	47.7052	59.8087
29	IL6	[-170,-160)	0.896458	0.803221	0.989695	0.999848	0.299724	0.892593	1.1071
30	PDGFRA	[-170,-160)	29.2954	22.1087	36.482	55.512	23.8608	46.9735	64.0505
31	SPP1	[-170,-160)	2.77022	1.10396	4.43647	3.96637	1.67315	3.36764	4.5651
32	THY	[-170,-160)	35.4134	26.4569	44.3699	48.3138	22.9035	40.1179	56.5098
33	COL1A1	[-160,-150)	78.2106	61.9733	94.4479	92.0116	8.08158	89.1197	94.9036
34	DCN	[-160,-150)	34.3162	26.2579	42.3744	48.1793	9.22749	44.8773	51.4813
35	F3	[-160,-150)	0.620859	0.379481	0.862236	0.810144	0.227802	0.728627	0.891662
36	FN1	[-160,-150)	48.1316	40.563	55.7001	45.1775	3.96655	43.7581	46.5969
37	IL6	[-160,-150)	0.792545	0.711736	0.873354	0.879922	0.170523	0.818901	0.940943
38	PDGFRA	[-160,-150)	41.1993	30.1832	52.2154	50.848	17.9531	44.4236	57.2725
39	SPP1	[-160,-150)	6.46288	2.08939	10.8364	4.06044	1.64096	3.47323	4.64765
40	THY	[-160,-150)	33.3184	23.4281	43.2086	35.928	6.73614	33.5175	38.3385
41	COL1A1	[-150,-140)	93.3144	73.423	113.206	91.9931	8.07446	89.1037	94.8825
42	DCN	[-150,-140)	53.5655	43.857	63.2741	51.0605	13.352	46.2825	55.8384
43	F3	[-150,-140)	0.710658	0.450253	0.971062	0.802276	0.212562	0.726211	0.87834
44	FN1	[-150,-140)	42.3285	35.8531	48.8039	42.247	7.9177	39.4137	45.0803
45	IL6	[-150,-140)	0.70902	0.632397	0.785642	0.826727	0.0782937	0.79871	0.854744
46	PDGFRA	[-150,-140)	74.7313	59.4877	89.9749	58.1572	22.505	50.1039	66.2105
47	SPP1	[-150,-140)	2.4317	1.55968	3.30373	4.87521	2.75766	3.88839	5.86203
48	THY	[-150,-140)	39.8064	28.1958	51.417	31.1571	7.56975	28.4483	33.8659
49	COL1A1	[-140,-130)	99.5453	78.3937	120.697	85.8961	14.6123	80.6671	91.125
50	DCN	[-140,-130)	54.6291	44.9661	64.2921	52.1424	12.7449	47.5817	56.7031
51	F3	[-140,-130)	0.649284	0.369626	0.928942	0.79322	0.208122	0.718744	0.867696
52	FN1	[-140,-130)	40.6194	33.8217	47.4171	39.9767	6.59104	37.6182	42.3353
53	IL6	[-140,-130)	0.842717	0.755526	0.929908	0.85044	0.114348	0.809521	0.891359
54	PDGFRA	[-140,-130)	62.7061	47.1313	78.281	65.2566	15.6916	59.6414	70.8718
55	SPP1	[-140,-130)	3.79504	1.46389	6.1262	5.44157	2.49561	4.54853	6.33461
56	THY	[-140,-130)	26.6317	19.0888	34.1747	27.9078	8.68989	24.7982	31.0175
57	COL1A1	[-130,-120)	94.4387	69.3875	119.49	90.0479	14.8302	84.7409	95.3548
58	DCN	[-130,-120)	69.7522	52.0542	87.4502	52.8949	11.4774	48.7878	57.002
59	F3	[-130,-120)	1.12769	0.615986	1.6394	0.984181	0.378628	0.84869	1.11967
60	FN1	[-130,-120)	29.9767	23.52	36.4333	43.1012	12.488	38.6324	47.5699
61	IL6	[-130,-120)	0.892894	0.807908	0.97788	0.882697	0.116659	0.840951	0.924443
62	PDGFRA	[-130,-120)	82.854	60.7506	104.957	64.0358	18.0861	57.5637	70.5078
63	SPP1	[-130,-120)	8.9162	-3.32732	21.1597	5.49192	2.52374	4.58881	6.39503
64	THY	[-130,-120)	20.6154	15.6007	25.6301	27.8251	8.62728	24.7379	30.9124
65	COL1A1	[-120,-110)	63.9712	49.3039	78.6385	85.4992	16.9187	79.4449	91.5535
66	DCN	[-120,-110)	48.4492	40.3638	56.5346	56.85	14.7165	51.5837	62.1162
67	F3	[-120,-110)	0.857609	0.602138	1.11308	0.979144	0.383316	0.841976	1.11631
68	FN1	[-120,-110)	38.8276	32.1225	45.5328	38.1843	16.9211	32.1292	44.2395
69	IL6	[-120,-110)	1.01503	0.908888	1.12116	1.11563	0.428682	0.962233	1.26904
70	PDGFRA	[-120,-110)	64.7923	45.0903	84.4943	61.1346	17.0768	55.0238	67.2455
71	SPP1	[-120,-110)	5.60203	3.35592	7.84815	6.36509	1.87115	5.69551	7.03467
72	THY	[-120,-110)	19.1672	15.3569	22.9775	31.9582	16.8416	25.9315	37.9848
73	COL1A1	[-110,-100)	98.9697	85.7584	112.181	75.0939	21.4991	67.4005	82.7872
74	DCN	[-110,-100)	38.0784	32.8902	43.2665	55.4755	15.2857	50.0056	60.9454
75	F3	[-110,-100)	1.57566	1.00839	2.14294	0.931387	0.444653	0.772271	1.0905
76	FN1	[-110,-100)	63.7536	54.6091	72.8982	35.1102	17.7443	28.7605	41.4599
77	IL6	[-110,-100)	0.953829	0.808707	1.09895	1.17635	0.400967	1.03287	1.31983
78	PDGFRA	[-110,-100)	35.095	27.161	43.0291	56.2079	19.84	49.1082	63.3075
79	SPP1	[-110,-100)	6.71462	4.78862	8.64062	6.13951	2.28145	5.3231	6.95592
80	THY	[-110,-100)	32.9049	26.6318	39.1781	34.1737	16.6937	28.1999	40.1474
81	COL1A1	[-100,-90)	70.5709	43.0692	98.0725	66.4111	20.4754	59.0841	73.7382
82	DCN	[-100,-90)	73.341	48.5382	98.1438	48.7108	14.8666	43.3908	54.0307
83	F3	[-100,-90)	0.685471	0.206578	1.16436	0.775351	0.492825	0.598996	0.951706
84	FN1	[-100,-90)	17.7444	9.92071	25.5682	33.4229	18.7283	26.7211	40.1247
85	IL6	[-100,-90)	1.87371	1.16073	2.58668	1.31932	0.402074	1.17544	1.4632
86	PDGFRA	[-100,-90)	60.2255	26.4492	94.0019	45.2472	16.2529	39.4312	51.0632
87	SPP1	[-100,-90)	6.79756	3.37689	10.2182	4.80448	2.20207	4.01648	5.59248
88	THY	[-100,-90)	60.4716	40.1949	80.7483	39.6615	15.5963	34.0804	45.2426
89	COL1A1	[-90,-80)	47.5187	23.1315	71.906	62.0516	23.2564	53.7294	70.3738
90	DCN	[-90,-80)	47.7569	34.5037	61.0101	45.6196	16.4564	39.7307	51.5085
91	F3	[-90,-80)	0.410504	0.217582	0.603426	0.739798	0.491818	0.563803	0.915793
92	FN1	[-90,-80)	25.2486	13.9823	36.5149	28.8115	19.8687	21.7016	35.9214
93	IL6	[-90,-80)	1.14629	0.760521	1.53207	1.29245	0.430952	1.13823	1.44666
94	PDGFRA	[-90,-80)	38.0724	16.4288	59.716	36.7017	14.5509	31.4948	41.9087
95	SPP1	[-90,-80)	2.66712	1.17943	4.15482	4.21216	2.32859	3.37889	5.04544
96	THY	[-90,-80)	37.7092	27.8286	47.5898	42.3271	11.9247	38.0599	46.5943
97	COL1A1	[-80,-70)	51.0251	41.4925	60.5578	52.5722	10.7356	48.7305	56.4139
98	DCN	[-80,-70)	35.9284	30.2987	41.5581	46.0226	16.249	40.2079	51.8372
99	F3	[-80,-70)	0.347511	0.221922	0.4731	0.501756	0.166666	0.442116	0.561397
100	FN1	[-80,-70)	21.5403	15.3016	27.7789	20.7519	3.93735	19.3429	22.1609
101	IL6	[-80,-70)	1.60775	0.998485	2.21702	1.31333	0.412582	1.16569	1.46097
102	PDGFRA	[-80,-70)	28.0509	18.2807	37.821	36.6933	14.552	31.4859	41.9007
103	SPP1	[-80,-70)	2.24107	1.47274	3.0094	3.70966	1.88179	3.03627	4.38305
104	THY	[-80,-70)	48.0545	38.9483	57.1608	44.3508	10.7241	40.5132	48.1884
105	COL1A1	[-70,-60)	42.1737	29.5148	54.8326	51.0148	7.56982	48.306	53.7236
106	DCN	[-70,-60)	32.9933	27.8301	38.1566	39.3522	5.56218	37.3618	41.3426
107	F3	[-70,-60)	0.67984	-0.000542523	1.36022	0.428264	0.145014	0.376371	0.480156
108	FN1	[-70,-60)	15.7705	12.7638	18.7773	23.7197	6.10145	21.5363	25.9031
109	IL6	[-70,-60)	0.88065	0.663292	1.09801	1.12727	0.287495	1.02439	1.23015
110	PDGFRA	[-70,-60)	22.0647	14.7069	29.4225	29.3817	6.99386	26.879	31.8844
111	SPP1	[-70,-60)	2.64043	1.89879	3.38207	3.22574	0.988069	2.87216	3.57931
112	THY	[-70,-60)	32.4952	28.161	36.8294	41.0159	6.01754	38.8625	43.1692
113	COL1A1	[-60,-50)	51.5727	39.379	63.7663	58.5804	16.6543	52.6207	64.54
114	DCN	[-60,-50)	40.0931	34.2783	45.908	38.9394	4.80803	37.2189	40.66
115	F3	[-60,-50)	0.385455	0.257542	0.513367	0.419563	0.147627	0.366735	0.472391
116	FN1	[-60,-50)	23.4556	18.8283	28.083	28.1693	12.3786	23.7397	32.5989
117	IL6	[-60,-50)	1.05823	0.77487	1.3416	1.06466	0.315084	0.951905	1.17741
118	PDGFRA	[-60,-50)	35.0531	24.3376	45.7685	27.957	5.30176	26.0598	29.8542
119	SPP1	[-60,-50)	4.20209	2.85203	5.55214	3.62994	1.10847	3.23328	4.0266
120	THY	[-60,-50)	43.0234	36.8413	49.2054	43.0687	6.34909	40.7967	45.3407
121	COL1A1	[-50,-40)	62.7838	51.7623	73.8053	67.9019	23.1464	59.6191	76.1847
122	DCN	[-50,-40)	39.9891	34.8723	45.1059	39.8982	4.52726	38.2781	41.5182
123	F3	[-50,-40)	0.318008	0.230533	0.405483	0.455303	0.147454	0.402537	0.508069
124	FN1	[-50,-40)	32.5834	26.5248	38.6419	35.3313	17.059	29.2268	41.4358
125	IL6	[-50,-40)	0.943418	0.781057	1.10578	0.891839	0.118177	0.84955	0.934128
126	PDGFRA	[-50,-40)	23.6674	18.8751	28.4596	27.3532	5.45799	25.4001	29.3063
127	SPP1	[-50,-40)	4.37798	2.19857	6.55739	3.78162	0.903925	3.45815	4.10508
128	THY	[-50,-40)	43.797	38.4709	49.1232	42.1102	5.74084	40.0559	44.1645
129	COL1A1	[-40,-30)	85.3465	73.85	96.843	79.0994	21.0344	71.5723	86.6264
130	DCN	[-40,-30)	45.6932	39.7592	51.6272	41.0277	2.71612	40.0557	41.9996
131	F3	[-40,-30)	0.367001	0.288985	0.445016	0.457352	0.151372	0.403184	0.51152
132	FN1	[-40,-30)	47.4967	41.5978	53.3955	46.6077	19.3742	39.6748	53.5407
133	IL6	[-40,-30)	0.833226	0.661936	1.00452	0.887185	0.119181	0.844537	0.929834
134	PDGFRA	[-40,-30)	30.9489	19.5852	42.3126	26.0314	7.48335	23.3535	28.7093
135	SPP1	[-40,-30)	4.68814	2.68369	6.69259	3.68125	1.07414	3.29688	4.06563
136	THY	[-40,-30)	47.9732	42.7326	53.2139	43.925	2.40871	43.063	44.7869
137	COL1A1	[-30,-20)	97.6329	85.5003	109.765	90.5672	17.6301	84.2583	96.876
138	DCN	[-30,-20)	40.7221	36.196	45.2483	40.9335	2.76436	39.9443	41.9227
139	F3	[-30,-20)	0.526212	0.301521	0.750903	0.594752	0.304321	0.485852	0.703652
140	FN1	[-30,-20)	57.3504	50.1921	64.5088	60.0113	22.3122	52.027	67.9956
141	IL6	[-30,-20)	0.743667	0.625084	0.862251	0.924314	0.192287	0.855505	0.993124
142	PDGFRA	[-30,-20)	25.0319	19.5613	30.5025	23.0427	5.76671	20.9791	25.1063
143	SPP1	[-30,-20)	2.99945	1.77226	4.22664	5.18398	3.79493	3.82599	6.54198
144	THY	[-30,-20)	43.2622	38.6517	47.8727	44.6007	2.56165	43.6841	45.5174
145	COL1A1	[-20,-10)	98.161	87.0714	109.251	88.0371	22.772	79.8882	96.1859
146	DCN	[-20,-10)	38.6409	34.3087	42.9731	47.0736	13.4776	42.2507	51.8965
147	F3	[-20,-10)	0.690082	0.510262	0.869903	0.670075	0.262424	0.576168	0.763982
148	FN1	[-20,-10)	72.1526	63.627	80.6783	58.6205	24.5534	49.8342	67.4068
149	IL6	[-20,-10)	0.85738	0.692136	1.02263	1.06082	0.369675	0.928531	1.1931
150	PDGFRA	[-20,-10)	15.4559	11.5106	19.4011	39.3407	37.2403	26.0145	52.667
151	SPP1	[-20,-10)	2.13861	1.18175	3.09547	5.41061	3.76851	4.06207	6.75915
152	THY	[-20,-10)	41.569	36.9033	46.2347	45.9562	3.60898	44.6647	47.2476
153	COL1A1	[-10,0)	108.912	94.2177	123.606	72.5916	42.6059	57.3453	87.838
154	DCN	[-10,0)	39.6223	34.423	44.8215	54.8575	21.3947	47.2015	62.5135
155	F3	[-10,0)	1.07246	0.826739	1.31817	0.783149	0.217073	0.705471	0.860828
156	FN1	[-10,0)	90.4733	79.4606	101.486	52.959	30.3411	42.1015	63.8164
157	IL6	[-10,0)	1.24388	1.03101	1.45675	1.25773	0.467435	1.09046	1.425
158	PDGFRA	[-10,0)	20.1093	14.313	25.9057	55.1667	48.0326	37.9785	72.355
159	SPP1	[-10,0)	11.7158	7.27508	16.1564	6.04391	3.88112	4.65507	7.43275
160	THY	[-10,0)	46.4022	40.9518	51.8527	46.4449	4.08449	44.9832	47.9065
161	COL1A1	[0,10)	50.1334	34.6835	65.5832	55.0355	47.5109	38.0339	72.0371
162	DCN	[0,10)	70.6894	64.8198	76.5591	61.7904	21.2852	54.1736	69.4072
163	F3	[0,10)	0.694622	0.602475	0.786769	0.878295	0.176827	0.815018	0.941572
164	FN1	[0,10)	25.6296	22.1159	29.1433	46.1468	32.8301	34.3987	57.8949
165	IL6	[0,10)	1.62593	1.41299	1.83887	1.5803	0.569387	1.37655	1.78406
166	PDGFRA	[0,10)	105.158	95.9278	114.387	70.7901	48.4826	53.4409	88.1394
167	SPP1	[0,10)	5.51111	4.7259	6.29632	6.68742	3.49797	5.43569	7.93915
168	THY	[0,10)	50.5743	46.5273	54.6212	47.8185	3.89714	46.4239	49.213
169	COL1A1	[10,20)	8.11922	5.74155	10.4969	37.6141	43.5494	22.0301	53.198
170	DCN	[10,20)	84.6129	77.188	92.0378	75.983	25.2751	66.9384	85.0276
171	F3	[10,20)	0.932374	0.824422	1.04033	0.993919	0.209063	0.919107	1.06873
172	FN1	[10,20)	19.1888	15.9158	22.4619	38.3782	29.572	27.7961	48.9604
173	IL6	[10,20)	1.8178	1.66637	1.96923	1.88942	0.493253	1.71291	2.06593
174	PDGFRA	[10,20)	110.079	100.493	119.664	93.0234	41.7911	78.0686	107.978
175	SPP1	[10,20)	7.85463	6.72602	8.98324	8.37547	2.69941	7.4095	9.34145
176	THY	[10,20)	50.4166	45.9009	54.9324	51.4425	4.92298	49.6809	53.2042
177	COL1A1	[20,30)	9.85222	5.94729	13.7571	18.3983	17.8236	12.0202	24.7764
178	DCN	[20,30)	75.3865	69.0923	81.6808	87.3951	15.8943	81.7074	93.0828
179	F3	[20,30)	1.00194	0.892548	1.11133	0.976737	0.204475	0.903567	1.04991
180	FN1	[20,30)	23.2898	20.0631	26.5165	25.8577	5.2608	23.9752	27.7403
181	IL6	[20,30)	2.35653	2.17441	2.53864	2.08958	0.347258	1.96531	2.21384
182	PDGFRA	[20,30)	103.149	94.3484	111.949	111.571	9.25273	108.26	114.882
183	SPP1	[20,30)	6.217	5.37815	7.05585	7.79469	2.03062	7.06804	8.52134
184	THY	[20,30)	50.1302	45.791	54.4694	52.9284	4.06837	51.4725	54.3842
185	COL1A1	[30,40)	11.0539	7.87841	14.2293	9.76719	2.32144	8.93647	10.5979
186	DCN	[30,40)	109.604	99.5212	119.687	93.5127	13.5741	88.6552	98.3701
187	F3	[30,40)	1.2682	1.11081	1.42559	1.04615	0.130171	0.999568	1.09273
188	FN1	[30,40)	33.3097	28.7041	37.9152	25.0288	5.62	23.0177	27.0399
189	IL6	[30,40)	2.40297	2.19998	2.60595	2.15959	0.252876	2.0691	2.25008
190	PDGFRA	[30,40)	126.622	112.498	140.747	111.293	9.51062	107.889	114.696
191	SPP1	[30,40)	10.5789	9.17489	11.9829	8.43373	1.58652	7.86601	9.00146
192	THY	[30,40)	59.6893	52.9539	66.4248	53.0095	4.01334	51.5734	54.4457
193	COL1A1	[40,50)	12.8327	8.23784	17.4277	10.5924	2.32251	9.76128	11.4235
194	DCN	[40,50)	96.6828	88.5671	104.798	97.8123	13.4547	92.9977	102.627
195	F3	[40,50)	0.986549	0.866126	1.10697	1.04149	0.135572	0.992972	1.09
196	FN1	[40,50)	27.8708	24.3248	31.4169	25.2988	5.29213	23.4051	27.1926
197	IL6	[40,50)	2.24466	2.04333	2.44599	2.18224	0.217155	2.10453	2.25995
198	PDGFRA	[40,50)	112.845	102.104	123.586	114.166	11.0913	110.197	118.135
199	SPP1	[40,50)	8.81184	7.6914	9.93228	8.82573	1.64859	8.23579	9.41567
200	THY	[40,50)	53.8313	48.483	59.1796	54.4079	4.10119	52.9403	55.8755
201	COL1A1	[50,60)	6.9779	4.17661	9.77919	8.97893	4.62554	7.32371	10.6342
202	DCN	[50,60)	101.277	91.948	110.607	102.711	5.13532	100.873	104.549
203	F3	[50,60)	1.04168	0.890761	1.19261	1.02615	0.145162	0.974203	1.07809
204	FN1	[50,60)	21.485	18.6892	24.2807	23.217	7.75455	20.4421	25.9919
205	IL6	[50,60)	1.97599	1.77504	2.17693	2.0346	0.303014	1.92616	2.14303
206	PDGFRA	[50,60)	103.769	93.6841	113.854	115.537	9.72921	112.055	119.019
207	SPP1	[50,60)	8.70632	7.5773	9.83534	9.0199	1.28064	8.56163	9.47817
208	THY	[50,60)	50.98	45.7685	56.1916	54.242	4.32802	52.6932	55.7907
209	COL1A1	[60,70)	12.2452	5.54372	18.9466	7.77645	4.73157	6.08328	9.46963
210	DCN	[60,70)	106.111	97.1624	115.06	103.086	5.79207	101.014	105.159
211	F3	[60,70)	0.909057	0.806079	1.01203	1.02332	0.139295	0.973479	1.07317
212	FN1	[60,70)	20.5389	17.641	23.4368	19.3983	6.05744	17.2307	21.566
213	IL6	[60,70)	1.93106	1.74581	2.1163	1.96059	0.22594	1.87974	2.04145
214	PDGFRA	[60,70)	124.447	113.257	135.636	113.737	7.80849	110.943	116.531
215	SPP1	[60,70)	9.81463	8.36027	11.269	8.57604	0.946134	8.23747	8.91461
216	THY	[60,70)	57.4085	51.9892	62.8279	53.2583	3.18965	52.1169	54.3997
217	COL1A1	[70,80)	1.785	0.905755	2.66424	5.64076	4.26579	4.11427	7.16726
218	DCN	[70,80)	99.8795	92.3305	107.428	102.067	7.42131	99.4109	104.722
219	F3	[70,80)	0.925255	0.826678	1.02383	1.02144	0.13998	0.971347	1.07153
220	FN1	[70,80)	12.8806	11.2957	14.4656	16.8926	3.87452	15.5061	18.2791
221	IL6	[70,80)	1.61831	1.50236	1.73427	1.93483	0.189919	1.86686	2.00279
222	PDGFRA	[70,80)	110.002	100.838	119.166	108.744	14.0269	103.724	113.763
223	SPP1	[70,80)	7.18782	6.23798	8.13766	8.47935	0.9407	8.14273	8.81598
224	THY	[70,80)	49.3006	45.0651	53.5361	50.9517	5.78549	48.8814	53.022
225	COL1A1	[80,90)	5.04145	2.65751	7.42538	5.30648	4.8495	3.57111	7.04185
226	DCN	[80,90)	111.482	101.251	121.712	102.264	8.55423	99.2028	105.325
227	F3	[80,90)	1.25408	1.09512	1.41304	1.01638	0.161106	0.958726	1.07403
228	FN1	[80,90)	14.2164	12.5028	15.93	15.7445	3.35089	14.5454	16.9436
229	IL6	[80,90)	2.03295	1.86217	2.20374	1.92454	0.217684	1.84664	2.00243
230	PDGFRA	[80,90)	117.621	106.487	128.755	109.988	15.8754	104.307	115.668
231	SPP1	[80,90)	8.3596	7.20775	9.51145	8.42261	1.0763	8.03746	8.80776
232	THY	[80,90)	54.7712	49.0617	60.4807	50.9446	6.68048	48.5541	53.3352
233	COL1A1	[90,100]	2.1543	0.867333	3.44126	2.99358	1.78309	2.35551	3.63165
234	DCN	[90,100]	91.5835	81.1987	101.968	100.981	9.99471	97.4049	104.558
235	F3	[90,100]	0.977116	0.758103	1.19613	1.05215	0.176789	0.988888	1.11541
236	FN1	[90,100]	15.342	13.2599	17.4242	14.1464	1.23221	13.7054	14.5873
237	IL6	[90,100]	2.11582	1.92578	2.30585	1.92236	0.266554	1.82698	2.01775
238	PDGFRA	[90,100]	87.88	79.4646	96.2954	105.168	15.4488	99.6396	110.696
239	SPP1	[90,100]	8.32839	6.90937	9.74742	7.9586	0.667701	7.71967	8.19754
240	THY	[90,100]	42.2983	37.6143	46.9823	48.79	6.25209	46.5527	51.0273

## Sheet: Supplementary Figure 6
Supplementary Figure 6b								Supplementary Figure 6e
image	class	dist_to_invfront	dist_to_inner_rim	id	diameter_invfront	rel_dist_to_invfront		class	location	number		imageIDs are randomly generated for this specific table and do not correspond to IDs in other source data tables
AU-a-AC	artery	109.379	350.947	12	460.325	0.237612		artery	Rim	825
AU-a-AC	artery	132.148	327.829	12	459.977	0.287293		artery	Tumor	377
AU-a-AC	artery	157.823	295.878	12	453.701	0.347857		portaltriad	Rim	-778
AU-a-AC	artery	97.8943	488.88	12	586.774	0.166835		portaltriad	Tumor	-154
AU-a-AC	artery	162.18	386.603	12	548.783	0.295527
AU-a-AC	artery	385.114	137.882	12	522.997	0.736361
AU-a-AC	artery	106.831	271.165	12	377.996	0.282626
AU-a-AC	artery	101.782	272.161	12	373.944	0.272186
AU-a-AC	artery	228.551	313.76	12	542.311	0.421439
AU-a-AC	artery	233.429	254.282	12	487.711	0.478622
AU-a-AC	artery	643.583	243.228	12	886.811	0.725728
AU-a-AC	artery	579.1	306.927	12	886.027	0.653592
AU-a-AC	artery	50.5524	485.449	12	536.001	0.094314
AU-a-AC	artery	157.613	360.861	12	518.473	0.303994
AU-a-AC	artery	216.002	273.154	12	489.156	0.44158
AU-a-AC	artery	75.0855	431.394	12	506.479	0.14825
AU-a-AC	portaltriad	63.1987	449.672	12	512.87	0.123225
AI-a-A	artery	154.774	429.058	18	583.832	0.2651
AI-a-A	portaltriad	132.273	430.48	18	562.752	0.235046
AI-a-A	artery	210.954	352.526	18	563.48	0.374377
AI-a-A	portaltriad	81.2118	319.958	18	401.169	0.202438
AI-a-A	artery	353.97	96.9859	18	450.956	0.784933
AI-a-A	portaltriad	205.722	251.502	18	457.224	0.449937
AI-a-A	portaltriad	171.523	313.301	18	484.823	0.353784
AI-a-A	portaltriad	180.453	533.189	18	713.641	0.252862
AI-a-A	portaltriad	113.343	788.478	18	901.821	0.125682
AI-a-A	portaltriad	376.033	498.702	18	874.735	0.429883
AI-a-A	portaltriad	161.963	934.565	18	1096.53	0.147705
AI-a-A	artery	178.907	681.674	18	860.582	0.207891
AI-a-A	artery	184.83	277.274	18	462.104	0.399975
AI-a-A	artery	298.612	411.06	18	709.672	0.420775
AI-a-A	artery	366.2	328.962	18	695.162	0.526784
AI-a-A	artery	115.74	841.121	18	956.861	0.120958
AI-a-A	artery	428.945	89.7047	18	518.649	0.827042
U0-a-AF	artery	1230.6	245.719	20	1476.31	0.833559
U0-a-AF	artery	1245.07	181.845	20	1426.92	0.872561
U0-a-AF	portaltriad	312.058	1107.65	20	1419.71	0.219804
U0-a-AF	portaltriad	156.55	1176.45	20	1333	0.117442
U0-a-AF	artery	121.685	1127.99	20	1249.67	0.0973734
U0-a-AF	artery	192.127	841.228	20	1033.36	0.185926
U0-a-AF	artery	1205.41	200.595	20	1406	0.85733
U0-a-AF	artery	221.338	674.848	20	896.186	0.246978
U0-a-AF	artery	694.234	329.858	20	1024.09	0.677902
U0-a-AF	artery	452.978	255.127	20	708.105	0.639705
U0-a-AF	artery	752.545	121.864	20	874.409	0.860633
U0-a-AF	artery	436.523	849.585	20	1286.11	0.339414
U0-a-AF	artery	866.393	124.4	20	990.793	0.874444
U0-a-AF	artery	268.211	155.335	20	423.546	0.633251
U0-a-AF	artery	1071.98	60.3894	20	1132.36	0.94667
U0-a-AF	artery	1053.75	324.097	20	1377.85	0.76478
U0-a-AF	artery	146.442	432.658	20	579.1	0.252879
U0-a-AF	artery	787.91	185.875	20	973.784	0.809121
U0-a-AF	artery	694.357	317.984	20	1012.34	0.685893
U0-a-AF	artery	1425.13	289.714	20	1714.85	0.831055
U0-a-AF	artery	661.94	172.854	20	834.794	0.792938
U0-a-AF	artery	561.895	159.854	20	721.749	0.778518
U0-a-AF	portaltriad	120.493	678.32	20	798.814	0.150841
U0-a-AF	portaltriad	76.7883	584.304	20	661.092	0.116154
U0-a-AF	portaltriad	204.361	562.451	20	766.813	0.266508
U0-a-AF	portaltriad	199.815	1211.36	20	1411.17	0.141595
U0-a-AF	artery	31.91	958.502	20	990.412	0.0322189
U0-a-AF	artery	342.221	232.312	20	574.533	0.595651
U0-a-AF	portaltriad	287.363	323.172	20	610.535	0.470673
U0-a-AG	portaltriad	124.762	510.144	20	634.906	0.196505
U0-a-AG	portaltriad	419.927	904.486	20	1324.41	0.317067
U0-a-AG	portaltriad	601.086	538.887	20	1139.97	0.527281
U0-a-AG	portaltriad	336.602	647.833	20	984.435	0.341924
U0-a-AG	portaltriad	370.277	556.908	20	927.185	0.399356
U0-a-AG	portaltriad	866.915	101.958	20	968.873	0.894767
U0-a-AG	portaltriad	417.303	574.209	20	991.512	0.420875
U0-a-AG	artery	674.694	184.373	20	859.068	0.78538
U0-a-AG	portaltriad	380.814	526.138	20	906.952	0.419884
U0-a-AG	artery	352.469	230.231	20	582.699	0.60489
U0-a-AG	artery	474.539	79.2896	20	553.829	0.856834
U0-a-AG	artery	506.719	68.968	20	575.687	0.880199
U0-a-AG	artery	835.101	159.748	20	994.849	0.839424
U0-a-AG	artery	769.095	209.685	20	978.78	0.785769
U0-a-AG	artery	345.525	76.7672	20	422.292	0.818213
U0-a-AG	artery	361.161	275.176	20	636.337	0.567563
U0-a-AG	portaltriad	201.68	655.71	20	857.391	0.235226
U0-a-AG	artery	285.562	676.205	20	961.768	0.296914
U0-a-AG	artery	719.395	717.153	20	1436.55	0.50078
U0-a-AG	artery	548.318	637.454	20	1185.77	0.462414
U0-a-AG	artery	586.744	626.341	20	1213.08	0.483679
U0-a-AG	artery	414.454	895.479	20	1309.93	0.316393
U0-a-AG	artery	297.849	1127.71	20	1425.56	0.208935
U0-a-AG	artery	230.234	1135.84	20	1366.07	0.168538
U0-a-AG	artery	429.845	703.696	20	1133.54	0.379205
U0-a-AG	portaltriad	228.211	773.757	20	1001.97	0.227763
U0-a-AG	portaltriad	216.931	883.086	20	1100.02	0.197207
U0-a-AG	portaltriad	317.965	417.024	20	734.988	0.432612
U0-a-AG	artery	575.609	150.07	20	725.679	0.7932
U0-a-AG	artery	717.756	9.6827	20	727.439	0.986689
U0-a-AG	artery	493.66	55.1175	20	548.778	0.899563
U0-a-AG	artery	508.132	33.9305	20	542.063	0.937405
U0-a-AG	artery	628.04	16.6757	20	644.716	0.974135
U0-a-AG	artery	695.261	130.762	20	826.024	0.841697
U0-a-AG	portaltriad	110.552	701.714	20	812.266	0.136103
U0-a-AG	portaltriad	112.564	542.845	20	655.409	0.171746
U0-a-AG	artery	307.333	377.926	20	685.259	0.448491
U0-a-AG	artery	497.892	131.559	20	629.45	0.790995
U0-a-AG	artery	277.414	258.942	20	536.357	0.51722
U0-a-AG	artery	460.504	96.338	20	556.842	0.826992
U0-a-AG	portaltriad	82.1891	463.395	20	545.584	0.150644
U0-a-AG	artery	501.393	18.0726	20	519.465	0.965209
U0-a-AG	portaltriad	418.249	241.646	20	659.894	0.633812
U0-a-AG	artery	366.835	179.998	20	546.832	0.670836
U0-a-AG	artery	297.892	239.896	20	537.788	0.553922
U0-a-AG	artery	498.224	128.445	20	626.67	0.795035
U0-a-AG	artery	637.885	39.8209	20	677.706	0.941242
U0-a-AG	portaltriad	101.929	653.924	20	755.853	0.134853
U0-a-AG	portaltriad	99.9913	718.784	20	818.775	0.122123
U0-b-UA	artery	481.644	324.343	20	805.987	0.597583
U0-b-UA	artery	410.535	331.238	20	741.774	0.553451
U0-b-UA	artery	332.18	436.746	20	768.926	0.432005
U0-b-UA	portaltriad	143.221	378.045	20	521.266	0.274756
U0-b-UA	portaltriad	133.217	1049.03	20	1182.25	0.112681
U0-b-UA	artery	111.414	879.233	20	990.647	0.112466
U0-b-UA	portaltriad	79.9128	650.43	20	730.343	0.109418
U0-b-UA	portaltriad	137.922	717.158	20	855.08	0.161297
U0-b-UA	portaltriad	83.0694	826.348	20	909.417	0.0913435
U0-b-UA	portaltriad	83.7632	753.346	20	837.109	0.100062
U0-b-UA	portaltriad	36.2038	553.082	20	589.286	0.0614367
U0-b-UA	portaltriad	54.3749	751.861	20	806.236	0.0674429
U0-b-UA	artery	148.914	452.661	20	601.575	0.24754
U0-b-UA	portaltriad	102.525	465.781	20	568.305	0.180404
U0-b-UA	artery	118.905	405.657	20	524.562	0.226675
U0-b-UA	portaltriad	146.899	330.229	20	477.128	0.307881
U0-b-UA	artery	30.5579	350.345	20	380.903	0.0802248
U0-b-UA	artery	35.7862	665.946	20	701.732	0.0509969
UI-a-C	portaltriad	694.708	358.149	28	1052.86	0.659831
UI-a-C	artery	407.344	146.826	28	554.17	0.735052
UI-a-C	portaltriad	693.875	360.934	28	1054.81	0.657821
UI-a-C	artery	256.54	27.7767	28	284.317	0.902304
UI-a-C	portaltriad	142.254	197.018	28	339.272	0.419292
UI-a-C	artery	101.129	96.5631	28	197.692	0.511549
UI-a-C	artery	68.1499	98.6704	28	166.82	0.408523
UI-a-C	artery	146.917	928.404	28	1075.32	0.136626
UI-a-C	portaltriad	775.513	1043.31	28	1818.82	0.426382
UI-a-C	portaltriad	377.617	1055.59	28	1433.2	0.263478
UI-a-D	artery	508.07	203.948	28	712.018	0.713563
UI-a-D	artery	257.098	111.444	28	368.542	0.69761
UI-a-D	artery	407.032	188.93	28	595.962	0.682983
UI-a-D	artery	309.405	584.361	28	893.766	0.346181
UI-a-D	artery	248.822	657.264	28	906.087	0.274612
UI-a-D	artery	258.337	630.272	28	888.608	0.290721
UI-a-D	artery	334.893	262.986	28	597.879	0.560135
UI-a-D	artery	125.151	303.139	28	428.291	0.292211
UI-a-D	artery	254.328	137.796	28	392.124	0.648591
UI-a-D	portaltriad	95.4628	197.114	28	292.577	0.326283
UI-a-D	artery	510.881	123.674	28	634.555	0.805101
UI-a-D	artery	124.626	50.2373	28	174.863	0.712705
UI-a-D	artery	44.5178	131.497	28	176.015	0.25292
UI-a-D	artery	146.362	49.4252	28	195.787	0.747557
UI-a-D	portaltriad	75.4055	189.298	28	264.703	0.284868
UI-a-D	artery	709.2	60.2678	28	769.468	0.921676
UI-a-D	artery	53.3819	132.634	28	186.016	0.286975
UI-a-D	artery	126.017	138.9	28	264.917	0.475686
UI-a-D	artery	82.5694	252.323	28	334.892	0.246555
UI-a-D	artery	579.033	342.565	28	921.598	0.628293
UI-a-D	artery	745.811	140.615	28	886.427	0.841368
UI-a-D	artery	637.629	28.7186	28	666.348	0.956901
UI-a-D	artery	198.792	179.824	28	378.616	0.52505
UI-a-D	portaltriad	169.317	545.77	28	715.087	0.236778
UI-a-D	artery	244.495	629.092	28	873.587	0.279875
UI-a-D	portaltriad	274.553	858.678	28	1133.23	0.242274
UI-a-D	artery	125.105	247.238	28	372.343	0.335994
UI-a-D	portaltriad	171.161	392.137	28	563.298	0.303855
UI-a-D	artery	460.262	495.292	28	955.554	0.48167
UI-a-D	portaltriad	88.4022	310.236	28	398.639	0.22176
UI-a-D	artery	130.058	251.46	28	381.518	0.340896
UI-a-D	portaltriad	49.3714	329.212	28	378.583	0.130411
UI-a-D	portaltriad	50.8478	251.327	28	302.175	0.168273
UI-a-D	artery	126.138	781.077	28	907.216	0.139039
UI-a-D	portaltriad	93.466	422.398	28	515.864	0.181183
UI-a-D	portaltriad	18.5846	586.335	28	604.919	0.0307224
UI-a-H	artery	212.006	263.672	28	475.678	0.445692
UI-a-H	artery	96.9399	217.997	28	314.937	0.307808
UI-a-H	artery	86.9125	179.017	28	265.929	0.326826
UI-a-H	artery	373.292	179.79	28	553.082	0.67493
UI-a-H	artery	347.147	197.174	28	544.321	0.637761
UI-a-H	artery	110.48	333.238	28	443.718	0.248987
UI-a-H	artery	200.053	252.013	28	452.065	0.44253
UI-a-H	artery	246.47	220.699	28	467.169	0.527582
UI-a-H	artery	213.684	263.714	28	477.398	0.447601
UI-a-H	artery	139.205	333.246	28	472.451	0.294644
UI-a-H	artery	112.126	360.32	28	472.446	0.237331
UI-a-H	artery	64.7831	240.628	28	305.411	0.212117
UI-a-H	artery	353.956	790.277	28	1144.23	0.309339
UI-a-H	artery	86.2192	459.468	28	545.687	0.158001
UI-a-H	artery	77.1802	129.834	28	207.014	0.372826
UI-a-H	artery	69.3233	170.074	28	239.397	0.289574
UI-a-H	artery	103.262	187.831	28	291.094	0.354739
UI-a-H	artery	50.9023	259.393	28	310.295	0.164045
UI-a-H	portaltriad	56.4643	543.976	28	600.441	0.0940381
UI-a-H	portaltriad	93.2325	501.316	28	594.548	0.156812
UI-a-H	artery	337.132	462.608	28	799.741	0.421552
UI-a-H	artery	160.559	455.573	28	616.131	0.260592
I0-a-AC	artery	312.845	56.8611	30	369.706	0.846199
I0-a-AC	artery	270.293	103.063	30	373.356	0.723956
I0-a-AC	artery	224.136	146.771	30	370.907	0.604291
I0-a-AC	portaltriad	100.273	160.547	30	260.82	0.384452
I0-a-AC	artery	224.723	226.491	30	451.214	0.498041
I0-a-AC	artery	115.658	294.283	30	409.94	0.282133
I0-a-AC	artery	291.548	23.1574	30	314.705	0.926416
I0-a-AC	artery	272.42	36.7085	30	309.129	0.881252
I0-a-AC	artery	677.115	220.067	30	897.182	0.754713
I0-a-AC	artery	222.354	450.272	30	672.625	0.330576
II-a-AB	artery	269.355	257.141	38	526.496	0.511599
II-a-AB	artery	298.61	62.6508	38	361.261	0.826577
II-a-AB	portaltriad	125.588	272.524	38	398.112	0.315458
II-a-AB	portaltriad	199.936	310.453	38	510.389	0.391732
II-a-AB	artery	34.7175	1079.8	38	1114.52	0.0311502
II-a-AB	portaltriad	86.2054	649.534	38	735.74	0.117168
II-a-AB	portaltriad	139.519	385.018	38	524.538	0.265985
II-a-AB	portaltriad	59.1753	367.923	38	427.098	0.138552
II-a-AB	artery	182.88	232.931	38	415.811	0.439815
II-a-AB	portaltriad	29.9064	427.682	38	457.589	0.0653565
II-a-AB	artery	149.592	299.959	38	449.55	0.332758
II-a-AB	portaltriad	145.807	185.249	38	331.056	0.440429
II-a-AB	portaltriad	74.8239	587.494	38	662.317	0.112973
II-b-UB	portaltriad	310.719	26.5971	38	337.316	0.921151
II-b-UB	artery	148.885	49.4462	38	198.331	0.750689
II-b-UB	artery	22.2197	174.3	38	196.52	0.113066
II-b-UB	portaltriad	51.3216	321.62	38	372.941	0.137613
II-c-ID	artery	319.325	11.3438	38	330.668	0.965694
II-c-ID	artery	137.44	74.8236	38	212.264	0.647497
4A-a-UD	artery	428.474	169.758	41	598.232	0.716233
4A-a-UD	artery	310.625	158.471	41	469.097	0.662177
4A-a-UD	artery	271.584	140.152	41	411.736	0.659606
4A-a-UD	artery	41.9244	784.51	41	826.434	0.0507293
4A-a-UD	artery	51.9478	629.744	41	681.692	0.0762043
4A-a-UD	artery	151.879	733.75	41	885.629	0.171493
4A-a-UD	portaltriad	336.43	846.225	41	1182.65	0.28447
4A-a-UD	artery	154.673	1372.31	41	1526.98	0.101293
4A-a-UD	artery	1393.82	127.349	41	1521.17	0.916282
4A-a-UD	artery	247.899	591.656	41	839.555	0.295274
4A-a-UD	artery	321.282	542.45	41	863.732	0.37197
4A-a-UD	artery	152.521	721.566	41	874.087	0.174492
4A-a-UD	artery	361.531	474.042	41	835.573	0.432674
4A-a-UD	artery	164.122	1439.92	41	1604.05	0.102318
4A-a-UD	artery	463.306	1114.69	41	1578	0.293603
4A-a-UD	artery	310.869	1188.79	41	1499.66	0.207293
4A-a-UD	artery	186.628	1372.49	41	1559.12	0.119701
4A-a-UD	artery	246.407	1293.26	41	1539.67	0.160039
4A-a-UD	artery	503.346	819.868	41	1323.21	0.380396
4A-a-UD	portaltriad	20.6896	1212.33	41	1233.02	0.0167796
4A-a-UD	artery	56.6164	699.86	41	756.476	0.0748423
4A-a-UD	artery	141.169	400.14	41	541.31	0.260792
4A-a-UD	artery	174.714	370.898	41	545.612	0.320217
4A-a-UF	artery	341.818	1049.93	41	1391.75	0.245604
4A-a-UF	artery	392.636	780.392	41	1173.03	0.33472
4A-a-UF	artery	614.457	477.972	41	1092.43	0.562469
4A-a-UF	artery	1835.82	428.917	41	2264.74	0.810611
4A-a-UF	portaltriad	477.111	126.59	41	603.701	0.79031
4A-b-IA	portaltriad	135.191	253.157	41	388.349	0.348118
4A-b-IA	portaltriad	90.4934	121.092	41	211.585	0.427693
4A-b-IA	portaltriad	65.2997	439.875	41	505.174	0.129262
4A-b-IA	artery	136.172	447.42	41	583.592	0.233334
4A-b-IA	artery	328.616	114.751	41	443.368	0.741182
4A-b-IA	artery	150.368	98.0011	41	248.369	0.605421
4A-b-IA	portaltriad	145.513	218.137	41	363.65	0.400147
4A-b-IA	portaltriad	193.015	313.89	41	506.905	0.380772
4A-b-IA	artery	55.2818	165.806	41	221.088	0.250044
4A-b-IA	artery	212.876	147.545	41	360.422	0.590631
4A-b-IA	artery	42.1458	560.978	41	603.124	0.0698792
4I-a-E	portaltriad	507.504	300.894	43	808.397	0.62779
4I-a-E	portaltriad	783.849	122.403	43	906.252	0.864935
4I-a-E	artery	268.051	584.997	43	853.049	0.314227
4I-a-E	artery	143.111	167.944	43	311.055	0.460083
4I-a-E	artery	232.35	74.9087	43	307.259	0.756203
4I-a-E	artery	157.716	113.137	43	270.853	0.582293
4I-a-E	artery	104.042	201.845	43	305.887	0.340132
4I-a-E	artery	95.7655	92.0727	43	187.838	0.50983
4I-a-E	portaltriad	150.612	232.181	43	382.793	0.393456
4I-a-E	portaltriad	407.127	93.3743	43	500.501	0.813438
4I-a-E	artery	412.243	88.2585	43	500.501	0.82366
4I-a-E	artery	1258.63	265.175	43	1523.81	0.825979
4I-a-E	artery	1194.47	162.237	43	1356.7	0.880418
4I-a-E	artery	400.961	518.029	43	918.99	0.436306
4I-a-E	artery	316.552	621.396	43	937.948	0.337494
4I-a-E	artery	534.589	626.122	43	1160.71	0.46057
4I-a-E	artery	895.443	437.363	43	1332.81	0.671848
4I-a-E	artery	936.269	410.966	43	1347.23	0.694956
4I-a-E	artery	1009.23	252.334	43	1261.57	0.799983
4I-a-E	portaltriad	415.978	749.921	43	1165.9	0.356787
4I-a-E	artery	518.391	812.615	43	1331.01	0.389473
4I-a-E	artery	694.627	277.36	43	971.986	0.714647
4I-a-E	artery	299.022	690.083	43	989.104	0.302316
4I-a-E	artery	193.448	806.637	43	1000.09	0.193432
4I-a-E	artery	115.415	879.67	43	995.086	0.115985
4I-a-E	artery	603.11	296.903	43	900.014	0.670112
4I-a-E	artery	358.409	359.502	43	717.912	0.499239
4I-a-E	artery	273.325	223.24	43	496.564	0.550431
4I-a-E	artery	286.49	164.652	43	451.142	0.635033
4I-a-E	artery	309.041	135.618	43	444.659	0.695007
4I-a-E	portaltriad	359.032	801.663	43	1160.69	0.309325
4I-a-E	artery	170.962	761.253	43	932.215	0.183394
4I-a-E	artery	303.148	486.311	43	789.459	0.383995
4I-a-E	portaltriad	691.77	1123.69	43	1815.46	0.381043
4I-a-E	portaltriad	378.672	1511.78	43	1890.45	0.200308
4I-a-E	artery	493.133	1398.61	43	1891.74	0.260677
4I-a-E	artery	456.888	1252.78	43	1709.67	0.267238
4I-a-E	artery	546.4	732.376	43	1278.78	0.427284
4I-a-E	artery	1278.06	231.074	43	1509.14	0.846883
4I-a-E	artery	1001.57	111.352	43	1112.92	0.899947
4I-a-E	artery	499.785	506.577	43	1006.36	0.496625
4I-a-E	artery	860.388	183.161	43	1043.55	0.824483
4I-a-E	portaltriad	602.932	496.112	43	1099.04	0.548597
4I-a-E	artery	154.489	947.476	43	1101.97	0.140194
4I-a-E	artery	744.293	379.883	43	1124.18	0.662079
4I-a-E	portaltriad	318.077	1294.62	43	1612.7	0.197233
4I-a-E	portaltriad	131.812	1568.27	43	1700.08	0.0775331
4I-a-E	portaltriad	221.641	1012.19	43	1233.83	0.179636
4I-a-E	artery	817.657	94.6773	43	912.334	0.896225
4I-a-E	artery	853.11	61.3532	43	914.463	0.932908
4I-a-E	artery	144.425	770.595	43	915.02	0.157838
4I-a-E	artery	196.717	769.494	43	966.211	0.203596
4I-a-E	portaltriad	84.7001	1056.58	43	1141.28	0.0742148
4I-a-E	artery	615.83	547.422	43	1163.25	0.529403
4I-a-E	artery	443.935	531.774	43	975.709	0.454987
4I-a-E	artery	554.448	498.86	43	1053.31	0.526388
4I-a-E	portaltriad	248.13	1311.15	43	1559.28	0.159131
4I-a-E	artery	78.9446	1290.98	43	1369.93	0.0576268
4I-a-E	portaltriad	85.174	1382.44	43	1467.61	0.0580358
4I-a-E	portaltriad	130.96	427.891	43	558.85	0.234338
4I-a-E	portaltriad	58.2194	505.712	43	563.932	0.103238
4I-a-E	portaltriad	171.714	327.521	43	499.235	0.343955
4I-a-E	artery	396.773	97.698	43	494.471	0.802419
4I-a-E	portaltriad	98.972	376.637	43	475.609	0.208095
4I-a-E	portaltriad	175.563	312.798	43	488.362	0.359494
4I-a-E	artery	303.083	185.737	43	488.819	0.62003
4I-a-E	artery	354.546	134.986	43	489.531	0.724255
4I-a-E	artery	147.985	304.857	43	452.842	0.326792
4I-a-E	portaltriad	30.6134	432.09	43	462.703	0.0661621
4I-a-E	portaltriad	186.287	937.971	43	1124.26	0.165698
4I-a-E	portaltriad	173.091	397.327	43	570.418	0.303446
4I-a-E	portaltriad	228.051	264.385	43	492.435	0.463108
4I-a-E	portaltriad	138.402	749.765	43	888.168	0.155829
4I-a-E	artery	85.3839	896.799	43	982.183	0.0869328
4I-a-E	artery	107.496	864.293	43	971.789	0.110617
4I-a-E	portaltriad	133.033	862.664	43	995.698	0.133608
4I-a-E	portaltriad	156.148	1021.95	43	1178.1	0.132542
4I-a-E	portaltriad	49.501	1127.2	43	1176.7	0.0420675
4I-a-E	portaltriad	278.311	890.497	43	1168.81	0.238115
4I-a-E	portaltriad	153.333	1201.85	43	1355.19	0.113146
4I-a-E	portaltriad	93.1815	1237.9	43	1331.08	0.0700044
4I-a-E	artery	512.057	1131.51	43	1643.56	0.311553
4I-a-E	portaltriad	107.696	1533.64	43	1641.33	0.0656152
4I-a-E	artery	605.082	1534.34	43	2139.42	0.282825
4I-a-E	artery	1532.22	820.168	43	2352.39	0.651347
4I-a-E	artery	1153.38	1162.88	43	2316.26	0.49795
4I-a-E	portaltriad	287.059	209.921	43	496.979	0.577607
4I-a-E	portaltriad	180.951	423.748	43	604.699	0.299241
4I-a-E	artery	14.1582	166.023	43	180.181	0.0785778
4I-a-E	portaltriad	20.0611	209.959	43	230.02	0.0872146
4I-a-E	portaltriad	71.3726	193.315	43	264.688	0.269649
4I-a-E	portaltriad	159.081	423.875	43	582.955	0.272886
4I-a-E	artery	113.667	764.184	43	877.851	0.129483
4I-a-G	artery	3401.81	50.9761	43	3452.78	0.985236
4I-a-G	artery	4443.26	197.727	43	4640.98	0.957395
4I-a-G	artery	3199.67	742.818	43	3942.49	0.811586
4I-a-G	artery	1830.51	591.428	43	2421.94	0.755804
4I-a-G	artery	1951.52	630.396	43	2581.91	0.755842
4I-a-G	artery	2191.18	1070.03	43	3261.2	0.671893
4I-a-G	artery	1400.34	1418.67	43	2819.01	0.49675
4I-a-G	artery	1414.28	1378.28	43	2792.56	0.506446
4I-a-G	artery	599.086	2159.52	43	2758.61	0.21717
4I-a-G	artery	1017.09	2077.6	43	3094.69	0.328658
4I-a-G	portaltriad	452.454	1957.22	43	2409.68	0.187765
4I-a-G	portaltriad	494.867	1931.87	43	2426.73	0.203923
4I-a-G	artery	789.133	1200.64	43	1989.77	0.396595
4I-a-G	artery	190.688	1216.56	43	1407.24	0.135505
4I-a-G	artery	303.803	582.553	43	886.356	0.342755
4I-a-G	artery	117.734	526.898	43	644.631	0.182637
4I-a-G	portaltriad	123.091	501.437	43	624.528	0.197095
4I-a-G	artery	179.568	518.12	43	697.688	0.257376
4I-a-G	artery	142.656	475.075	43	617.731	0.230936
4I-a-G	artery	171.495	454.942	43	626.437	0.273762
4I-a-G	artery	559.389	65.7161	43	625.105	0.894872
4I-a-G	artery	384.743	334.538	43	719.28	0.534899
4I-a-G	artery	526.233	204.111	43	730.344	0.720527
4I-a-G	artery	302.94	567.607	43	870.547	0.347988
4I-a-G	artery	319.97	578.497	43	898.467	0.356129
4I-a-G	artery	365.649	551.935	43	917.584	0.398491
4I-a-G	artery	391.284	461.252	43	852.536	0.458965
4I-a-G	artery	410.114	416.841	43	826.955	0.495932
4I-a-G	artery	1067.66	264.021	43	1331.68	0.801738
4I-a-G	artery	962.386	278.239	43	1240.62	0.775727
4I-a-G	portaltriad	714.171	87.9703	43	802.141	0.890331
4I-a-G	artery	968.36	674.164	43	1642.52	0.589556
4I-a-G	portaltriad	966.195	787.131	43	1753.33	0.551064
4I-a-G	portaltriad	1008.97	722.928	43	1731.9	0.582582
4I-a-G	portaltriad	1231.67	880.697	43	2112.37	0.583076
4I-a-G	artery	1471.45	793.138	43	2264.59	0.649765
4I-a-G	portaltriad	376.304	1067.08	43	1443.38	0.26071
4I-a-G	portaltriad	493.304	970.361	43	1463.66	0.337034
4I-a-G	portaltriad	297.397	2224.15	43	2521.55	0.117942
4I-a-G	artery	617.797	1409.87	43	2027.67	0.304683
4I-a-G	artery	1016.91	1497.47	43	2514.38	0.404437
44-a-A	artery	350.228	165.444	44	515.672	0.679168
44-a-A	artery	378.207	127.837	44	506.043	0.74738
44-a-A	portaltriad	119.417	184.17	44	303.587	0.393354
44-a-A	portaltriad	312.81	334.193	44	647.003	0.483476
44-a-A	portaltriad	57.4598	432.847	44	490.307	0.117192
44-a-A	portaltriad	58.4082	486.875	44	545.283	0.107115
44-b-F	artery	216.243	298.618	44	514.861	0.420002
44-b-F	portaltriad	97.2027	69.6146	44	166.817	0.58269
44-b-F	portaltriad	299.282	32.3844	44	331.666	0.902358
44-b-F	portaltriad	63.2137	90.4765	44	153.69	0.411306
44-b-F	portaltriad	195.258	72.2374	44	267.495	0.729949
44-b-F	artery	61.4647	230.832	44	292.297	0.210282
44-b-F	artery	44.5069	264.272	44	308.778	0.144139
44-b-F	portaltriad	222.616	168.722	44	391.338	0.568859
4T-a-AB	portaltriad	103.949	494.13	47	598.078	0.173804
4T-a-AB	portaltriad	132.084	79.3117	47	211.395	0.624818
4T-a-AB	portaltriad	102.843	150.572	47	253.415	0.405829
4T-a-AB	artery	130.337	275.579	47	405.916	0.321094
4T-a-AB	artery	35.2	291.195	47	326.395	0.107845
4T-a-AB	artery	103.838	189.691	47	293.529	0.353758
4T-a-AB	artery	117.994	370.757	47	488.751	0.241419
4T-a-AB	artery	117.639	565.534	47	683.173	0.172195
4T-a-AB	artery	53.857	721.88	47	775.737	0.0694269
4T-a-AB	artery	49.319	563.284	47	612.603	0.0805072
4T-a-AB	artery	66.6283	500.222	47	566.85	0.117541
4T-a-AB	artery	11.1315	570.495	47	581.627	0.0191386
4T-a-AB	artery	207.56	118.567	47	326.127	0.63644
4T-a-AB	artery	91.8233	358.124	47	449.947	0.204076
4T-a-AB	artery	135.728	620.883	47	756.611	0.179389
4T-a-AB	artery	16.2822	515.51	47	531.793	0.0306176
4T-a-AB	artery	345.428	476.001	47	821.429	0.420521
4T-a-AB	artery	248.817	526.038	47	774.854	0.321114
4T-a-AB	artery	73.9338	71.8807	47	145.815	0.50704
4T-a-AB	artery	56.0207	134.787	47	190.807	0.293598
4T-a-AB	portaltriad	139.54	125.367	47	264.908	0.526751
4T-a-AB	portaltriad	53.0264	343.327	47	396.354	0.133786
4T-a-AB	artery	102.645	230.168	47	332.813	0.308416
4T-a-AB	portaltriad	39.5172	143.947	47	183.465	0.215394
4T-a-AB	portaltriad	79.6876	140.834	47	220.522	0.361359
4T-a-AB	portaltriad	93.1987	321.084	47	414.283	0.224964
4T-a-AB	artery	79.1341	281.12	47	360.254	0.219662
4T-a-AB	portaltriad	74.1942	444.175	47	518.37	0.14313
4T-a-AB	artery	31.1535	312.805	47	343.959	0.0905734
4T-a-AB	portaltriad	23.0687	594.122	47	617.191	0.0373769
4T-a-AC	artery	441.957	5.1986	47	447.155	0.988374
4T-a-AC	artery	290.237	41.9654	47	332.202	0.873675
4T-a-AC	artery	460.522	101.442	47	561.964	0.819486
4T-a-AC	artery	82.1598	120.344	47	202.504	0.40572
4T-a-AC	artery	170.25	127.486	47	297.736	0.571816
4T-a-AC	artery	380.616	43.7187	47	424.334	0.896971
4T-a-AC	artery	103.944	306.547	47	410.492	0.253219
4T-a-AC	portaltriad	66.9121	343.716	47	410.628	0.162951
4T-a-AC	artery	108.959	179.776	47	288.735	0.377366
4T-a-AC	artery	108.983	146.703	47	255.686	0.426239
4T-a-AC	portaltriad	354.808	636.902	47	991.71	0.357774
4T-a-AC	portaltriad	339.533	567.721	47	907.254	0.374243
4T-a-AC	portaltriad	325.706	430.1	47	755.806	0.430938
4T-a-AC	portaltriad	153.036	95.2292	47	248.265	0.616422
4T-a-AC	artery	73.2401	181.921	47	255.161	0.287035
4T-b-AL	portaltriad	214.787	93.6792	47	308.466	0.696306
4T-b-AL	artery	121.512	118.989	47	240.501	0.505245
4T-b-AL	artery	49.6873	56.3511	47	106.038	0.468578
4T-b-AL	portaltriad	126.102	123.002	47	249.104	0.506223
4T-b-AL	artery	62.3298	132.642	47	194.972	0.319686
4T-b-AL	portaltriad	602.531	32.7531	47	635.284	0.948443
4T-b-AL	portaltriad	448.769	69.7678	47	518.537	0.865453
4T-b-AL	portaltriad	434.355	131.064	47	565.418	0.7682
4T-b-AL	portaltriad	77.2088	275.962	47	353.17	0.218616
4T-b-AL	portaltriad	106.629	332.163	47	438.792	0.243006
4T-b-AL	portaltriad	68.9902	1091.8	47	1160.79	0.059434
4T-b-AL	artery	17.0367	174.506	47	191.542	0.0889448
4T-b-AL	portaltriad	81.8163	319.325	47	401.142	0.203959
4T-c-AP	artery	374.545	60.8479	47	435.392	0.860246
4T-c-AP	portaltriad	61.1638	170.745	47	231.909	0.263741
4T-c-AP	portaltriad	111.32	153.907	47	265.226	0.419715
4T-c-AP	portaltriad	74.6229	135.552	47	210.175	0.355052
4T-c-AP	portaltriad	132.323	101.837	47	234.16	0.565097
4T-c-AP	artery	452.033	449.134	47	901.167	0.501609
4T-c-AP	artery	346.217	468.829	47	815.045	0.424782
4T-c-AP	portaltriad	128.844	108.099	47	236.943	0.543776
4T-c-AP	artery	801.292	66.4773	47	867.769	0.923393
4T-c-AP	portaltriad	65.1143	205.631	47	270.745	0.2405
4T-c-AP	artery	41.4412	300.518	47	341.96	0.121187
4T-c-AP	portaltriad	128.286	384.244	47	512.53	0.250299
4T-c-AP	portaltriad	208.489	299.054	47	507.543	0.410782
4T-c-AP	portaltriad	41.0938	285.671	47	326.765	0.125759
4T-c-AP	portaltriad	162.277	484.72	47	646.997	0.250815
4T-c-AP	artery	100.227	315.035	47	415.263	0.241359
6U-a-D	artery	443.347	440.053	62	883.4	0.501865
6U-a-D	artery	744.606	399.445	62	1144.05	0.65085
6U-a-D	portaltriad	457.513	617.017	62	1074.53	0.425779
6U-a-D	portaltriad	494.185	593.08	62	1087.26	0.454521
6U-a-D	artery	548.126	330.147	62	878.273	0.624095
6U-a-D	artery	639.329	355.695	62	995.024	0.642526
6U-a-D	artery	383.249	222.207	62	605.456	0.632992
6U-a-D	artery	453.608	206.251	62	659.859	0.687432
6U-a-D	portaltriad	310.106	534.427	62	844.533	0.367192
6U-a-D	portaltriad	642.081	220.157	62	862.238	0.744668
6U-a-D	portaltriad	401.746	378.488	62	780.234	0.514905
6U-a-D	artery	377.442	459.64	62	837.082	0.450902
6U-a-D	artery	379.868	459.018	62	838.886	0.452825
6U-a-D	artery	299.416	357.84	62	657.256	0.455555
6U-a-D	artery	420.954	321.441	62	742.395	0.567021
6U-a-D	artery	469.578	563.77	62	1033.35	0.454424
6U-a-D	portaltriad	329.269	718.659	62	1047.93	0.31421
6U-a-D	portaltriad	291.703	602.013	62	893.716	0.326394
6U-a-D	portaltriad	133.118	679.721	62	812.839	0.163769
6U-a-D	portaltriad	221.936	949.712	62	1171.65	0.189422
6U-a-D	artery	627.266	500.222	62	1127.49	0.556339
6U-a-D	artery	316.736	835.272	62	1152.01	0.274942
6U-a-D	artery	218.051	371.98	62	590.031	0.369559
6U-a-D	portaltriad	374.695	692.993	62	1067.69	0.35094
6U-a-D	artery	461.326	608.693	62	1070.02	0.431138
6U-a-D	artery	292.778	776.215	62	1068.99	0.273882
6U-a-D	artery	328.881	738.827	62	1067.71	0.308025
6U-a-D	artery	220.375	718.426	62	938.801	0.234741
6U-a-D	portaltriad	141.973	779.108	62	921.081	0.154137
6U-a-D	portaltriad	273.733	655.987	62	929.719	0.294425
6U-a-D	artery	351.172	550.734	62	901.906	0.389367
6U-a-D	artery	302.875	703.469	62	1006.34	0.300966
6U-a-D	portaltriad	153.176	862.081	62	1015.26	0.150874
6U-a-D	portaltriad	134.126	868.057	62	1002.18	0.133834
6U-a-D	portaltriad	169.423	828.024	62	997.446	0.169856
6U-a-D	portaltriad	210.283	683.536	62	893.819	0.235264
6I-a-UA	artery	278.272	763.423	63	1041.7	0.267134
6I-a-UA	portaltriad	405.44	473.932	63	879.372	0.461056
6I-a-UA	portaltriad	320.067	596.955	63	917.022	0.349029
6I-a-UA	portaltriad	737.487	632.664	63	1370.15	0.538252
6I-a-UA	artery	478.941	977.587	63	1456.53	0.328824
6I-a-UA	artery	133.467	798.08	63	931.547	0.143275
6I-a-UA	portaltriad	112.535	634.212	63	746.747	0.1507
6I-a-UA	portaltriad	90.9999	686.109	63	777.109	0.117101
6I-a-UA	portaltriad	294.274	504.083	63	798.357	0.3686
6I-a-UA	portaltriad	161.555	639.411	63	800.966	0.201701
6I-a-UA	portaltriad	283.076	417.646	63	700.722	0.403978
6I-a-UA	portaltriad	104.91	489.436	63	594.346	0.176513
6I-a-UA	portaltriad	191.633	434.039	63	625.672	0.306284
6I-a-UA	artery	262.207	357.535	63	619.742	0.42309
6I-a-UA	portaltriad	56.5113	937.411	63	993.922	0.0568569
6I-a-UA	artery	266.119	569.861	63	835.98	0.318332
65-a-AA	artery	337.64	381.943	65	719.583	0.469216
65-a-AA	artery	107.149	7.8572	65	115.006	0.93168
65-a-AA	artery	71.6266	26.0175	65	97.6441	0.733548
65-a-AA	portaltriad	119.791	66.4332	65	186.224	0.643262
65-a-AA	portaltriad	107.981	99.7466	65	207.728	0.519821
65-a-AA	artery	80.7847	158.774	65	239.558	0.337223
65-a-AA	portaltriad	72.9561	113.955	65	186.911	0.390326
65-a-AA	portaltriad	204.991	78.0205	65	283.012	0.72432
65-a-AA	artery	274.14	68.857	65	342.997	0.799249
65-a-AA	portaltriad	55.6762	582.899	65	638.575	0.0871882
65-b-UC	artery	95.9565	271.204	65	367.16	0.261348
65-b-UC	artery	208.672	58.4082	65	267.08	0.781308
65-b-UC	artery	162.559	50.9926	65	213.551	0.761216
65-b-UC	artery	214.701	419.552	65	634.254	0.33851
65-b-UC	artery	208.673	348.186	65	556.859	0.374733
65-b-UC	artery	208.264	486.404	65	694.669	0.299804
65-b-UC	artery	471.339	197.27	65	668.61	0.704954
65-b-UC	artery	118.678	299.345	65	418.023	0.283903
65-b-UC	artery	107.68	316.655	65	424.335	0.253762
65-b-UC	artery	157.781	277.621	65	435.401	0.36238
65-b-UC	artery	383.556	232.117	65	615.674	0.622986
65-b-UC	portaltriad	104.284	345.543	65	449.827	0.231831
65-b-UC	artery	117.926	164.833	65	282.759	0.417054
65-b-UC	artery	90.3835	667.138	65	757.522	0.119315
65-b-UC	artery	387.194	309.971	65	697.165	0.555384
65-b-UC	portaltriad	156.162	597.668	65	753.83	0.207158
65-b-UC	artery	840.197	44.2858	65	884.482	0.94993
65-b-UC	artery	104.664	368.93	65	473.594	0.220999
65-b-UC	portaltriad	45.8675	401.589	65	447.456	0.102507
65-b-UC	artery	205.217	410.436	65	615.653	0.333332
65-b-UC	artery	244.825	412.584	65	657.409	0.372409
T0-a-E	artery	449.514	106.858	70	556.371	0.807938
T0-a-E	artery	276.411	96.295	70	372.706	0.741633
T0-a-E	artery	74.4656	755.231	70	829.697	0.0897504
T0-a-F	artery	526.41	147.66	70	674.071	0.780942
T0-a-F	artery	785.765	231.695	70	1017.46	0.772281
T0-a-F	artery	206.395	218.784	70	425.179	0.485431
T0-b-A	portaltriad	370.666	875.558	70	1246.22	0.297431
T0-b-A	artery	401.766	909.391	70	1311.16	0.306421
T0-b-A	portaltriad	196.849	97.9975	70	294.846	0.667632
T0-b-A	portaltriad	152.411	153.473	70	305.884	0.498265
T0-b-A	portaltriad	83.6276	77.1305	70	160.758	0.520208
T0-b-A	portaltriad	297.618	138.728	70	436.347	0.682069
T0-b-A	artery	358.967	92.434	70	451.401	0.795229
T0-b-A	artery	335.168	163.573	70	498.74	0.672028
T0-b-A	portaltriad	269.193	83.6039	70	352.797	0.763026
T0-b-A	artery	502.179	260.085	70	762.264	0.658799
T0-b-A	portaltriad	161.435	301.147	70	462.582	0.348986
T0-b-A	portaltriad	219.627	388.002	70	607.629	0.361449
T0-b-A	artery	173.759	428.163	70	601.922	0.288674
T0-b-A	portaltriad	40.5322	138.194	70	178.726	0.226784
T0-b-A	portaltriad	53.7812	274.414	70	328.196	0.163869
T0-b-A	artery	35.6038	129.614	70	165.218	0.215496
T0-b-A	portaltriad	161.301	349.546	70	510.847	0.315752
T0-b-A	portaltriad	120.21	426.679	70	546.888	0.219806
T0-b-A	portaltriad	111.771	204.996	70	316.766	0.352849
T0-b-A	portaltriad	151.784	225.04	70	376.824	0.402798
T0-b-A	portaltriad	131.099	285.837	70	416.936	0.314435
T0-b-A	portaltriad	127.315	1277.98	70	1405.3	0.0905964
T0-b-A	portaltriad	126.525	428.175	70	554.7	0.228097
T0-b-A	portaltriad	101.048	290.291	70	391.339	0.25821
T0-b-A	portaltriad	37.9284	187.019	70	224.948	0.16861
T0-b-A	portaltriad	120.528	266.786	70	387.314	0.31119
T0-b-A	portaltriad	106.769	207.929	70	314.698	0.339273
T0-b-A	portaltriad	44.6773	499.385	70	544.063	0.0821179
T0-c-D	portaltriad	84.3411	86.5778	70	170.919	0.493457
IU-b-AQ	artery	712.681	218.489	82	931.17	0.765361
IU-b-AQ	artery	303.908	399.964	82	703.872	0.431766
IU-b-AQ	artery	164.171	239.164	82	403.335	0.407034
IU-b-AQ	artery	299.416	265.528	82	564.944	0.529992
IU-b-AQ	artery	334.26	235.608	82	569.868	0.586556
IU-b-AQ	artery	225.939	341.2	82	567.139	0.398384
IU-b-AQ	artery	555.289	108.207	82	663.496	0.836914
IU-b-AQ	artery	203.221	233.678	82	436.899	0.465144
IU-b-AQ	artery	113.588	176.568	82	290.157	0.391473
IU-b-AR	portaltriad	524.63	268.138	82	792.768	0.66177
IU-b-AR	artery	585.574	33.2428	82	618.817	0.94628
IU-b-AR	artery	540.636	76.9105	82	617.546	0.875458
IU-b-AR	artery	380.992	71.6643	82	452.656	0.841681
IU-b-AR	artery	349.747	129.244	82	478.992	0.730174
IU-b-AR	artery	140.78	154.27	82	295.05	0.477139
IU-b-AR	artery	271.897	178.107	82	450.004	0.604211
IU-b-AR	artery	367.874	106.001	82	473.875	0.77631
IU-b-AR	artery	338.679	139.47	82	478.149	0.708312
IU-b-AR	artery	427.295	48.5881	82	475.883	0.897899
I4-a-AA	portaltriad	293.348	102.632	84	395.981	0.740815
I4-a-AA	portaltriad	128.917	125.231	84	254.148	0.507253
I4-a-AA	artery	271.911	242.966	84	514.878	0.528109
I4-a-AA	portaltriad	206.854	78.2076	84	285.062	0.725647
I4-a-AA	artery	195.366	18.9301	84	214.297	0.911664
I4-a-AA	portaltriad	177.306	36.5505	84	213.857	0.829089
I4-a-AA	portaltriad	122.894	78.0737	84	200.967	0.61151
I4-a-AA	portaltriad	68.7622	125.42	84	194.182	0.354112
I4-a-AA	portaltriad	55.913	207.809	84	263.722	0.212015
I4-a-AA	portaltriad	90.9316	165.125	84	256.056	0.355124
I4-a-AD	portaltriad	170.947	137.639	84	308.586	0.553968
I4-a-AD	artery	235.152	215.132	84	450.284	0.52223
I4-a-AD	portaltriad	200.272	111.641	84	311.913	0.642077
I4-a-AD	portaltriad	124.648	292.852	84	417.5	0.298559
I4-b-UB	artery	99.5588	140.201	84	239.759	0.415245
I4-b-UB	artery	92.9565	166.119	84	259.076	0.3588
I4-b-UC	portaltriad	88.1303	162.577	84	250.707	0.351527
I4-b-UC	portaltriad	144.768	160.752	84	305.52	0.473842
I4-b-UC	portaltriad	328.604	95.9503	84	424.555	0.773998
I4-c-UD	portaltriad	244.282	144.556	84	388.837	0.628236
I4-c-UD	portaltriad	219.12	77.182	84	296.302	0.739516
I4-c-UD	artery	89.228	116.531	84	205.759	0.433653
I4-c-UD	artery	106.415	85.5234	84	191.938	0.554423
IT-a-E	artery	179.74	103.731	87	283.471	0.634069
IT-a-E	artery	67.1302	60.1829	87	127.313	0.527284
IT-a-E	artery	189.563	165.736	87	355.299	0.533531
IT-a-E	artery	156.262	181.241	87	337.503	0.462993
IT-a-E	artery	155.887	142.361	87	298.248	0.522676
IT-a-E	artery	225.939	59.8972	87	285.837	0.79045
IT-a-E	artery	151.892	88.5438	87	240.435	0.631735
IT-a-E	artery	93.0994	167.602	87	260.702	0.357111
IT-a-E	portaltriad	102.343	104.161	87	206.505	0.495599
IT-a-E	artery	93.0304	20.9108	87	113.941	0.816477
IT-a-E	portaltriad	89.4973	254.036	87	343.534	0.26052
IT-a-E	artery	142.714	172.76	87	315.473	0.45238
IT-a-E	portaltriad	107.414	72.6543	87	180.069	0.596519
IT-a-E	artery	274.599	20.1527	87	294.752	0.931628
IT-a-E	artery	170.127	271.036	87	441.163	0.385633
IT-a-E	artery	218.174	215.225	87	433.399	0.503403
IT-a-F	artery	231.954	251.346	87	483.3	0.479938
IT-a-F	artery	259.458	225.832	87	485.29	0.534646
IT-a-F	portaltriad	691.682	370.944	87	1062.63	0.650918
IT-a-F	portaltriad	551.985	483.885	87	1035.87	0.532871
IT-a-F	portaltriad	167.577	109.667	87	277.244	0.604439
IT-a-F	portaltriad	126.797	193.518	87	320.316	0.395851
IT-a-F	portaltriad	90.631	218.088	87	308.719	0.293571
IT-a-F	artery	681.563	142.523	87	824.086	0.827053
IT-a-F	portaltriad	283.177	440.355	87	723.532	0.391381
IT-a-F	artery	899.199	224.493	87	1123.69	0.800218
IT-a-F	artery	971.096	471.736	87	1442.83	0.673049
IT-a-F	portaltriad	292.048	806.484	87	1098.53	0.265853
IT-a-F	portaltriad	290.803	680.105	87	970.908	0.299517
IT-a-F	portaltriad	192.237	419.541	87	611.777	0.314227
IT-a-F	portaltriad	95.087	524.087	87	619.174	0.153571
IT-a-F	portaltriad	168.972	445.087	87	614.059	0.275172
IT-a-F	portaltriad	246.922	344.017	87	590.939	0.417847
IT-a-F	portaltriad	150.005	242.669	87	392.674	0.382008
IT-a-F	portaltriad	89.1914	649.686	87	738.878	0.120712
IT-a-F	portaltriad	178.256	1037.06	87	1215.31	0.146674
IT-a-F	portaltriad	367.104	1282.45	87	1649.55	0.222548
IT-a-F	portaltriad	694.053	1033.52	87	1727.57	0.40175
IT-a-F	portaltriad	366.026	1304.7	87	1670.72	0.219082
IT-a-F	portaltriad	549.89	1163.94	87	1713.83	0.320854
IT-a-F	portaltriad	503.301	942.571	87	1445.87	0.348095
IT-a-F	artery	482.781	1021.25	87	1504.03	0.320991
IT-a-F	artery	639.537	873.389	87	1512.93	0.422715
IT-a-F	portaltriad	158.868	786.965	87	945.833	0.167966
IT-a-F	portaltriad	140.631	1082.06	87	1222.69	0.115018
IT-a-F	portaltriad	141.598	1164.89	87	1306.49	0.10838
IT-a-F	portaltriad	43.6036	158.177	87	201.78	0.216094
IT-a-F	artery	88.4682	454.399	87	542.868	0.162965
IT-a-G	portaltriad	229.417	635.64	87	865.058	0.265204
IT-a-G	artery	479.269	359.21	87	838.479	0.571594
IT-a-G	artery	120.198	730.254	87	850.452	0.141335
IT-a-G	artery	131.585	634.348	87	765.933	0.171797
IT-a-G	portaltriad	148.778	224.284	87	373.062	0.398802
IT-a-G	artery	399.815	351.946	87	751.761	0.531838
IT-a-G	artery	289.118	323.527	87	612.645	0.471918
IT-a-G	artery	299.825	388.699	87	688.524	0.43546
IT-a-G	artery	219.122	138.204	87	357.327	0.613227
IT-a-G	artery	160.835	303.08	87	463.916	0.346691
IT-a-G	artery	360.318	20.5315	87	380.85	0.94609
IT-a-G	artery	286.846	178.513	87	465.36	0.616397
IT-a-J	artery	562.746	289.22	87	851.966	0.660527
IT-a-J	portaltriad	1592.06	143.079	87	1735.14	0.91754
IT-a-J	artery	383.043	283.368	87	666.411	0.574786
IT-a-J	artery	286.373	414.863	87	701.236	0.408383
IT-a-J	artery	240.65	411.616	87	652.266	0.368944
IT-a-J	artery	266.202	279.313	87	545.515	0.487982
IT-a-J	artery	398.512	454.9	87	853.412	0.466963
IT-a-J	portaltriad	540.777	414.7	87	955.478	0.565976
IT-a-J	portaltriad	358.188	176.326	87	534.514	0.670119
IT-a-J	portaltriad	128.753	140.902	87	269.655	0.477472
IT-a-J	artery	593.215	415.281	87	1008.5	0.588217
IT-a-J	artery	879.999	445.108	87	1325.11	0.664096
IT-a-J	artery	971.907	490.62	87	1462.53	0.66454
IT-a-J	artery	716.298	397.821	87	1114.12	0.642928
IT-a-J	artery	561.554	558.096	87	1119.65	0.501544
IT-a-J	artery	641.525	491.393	87	1132.92	0.566259
IT-a-J	artery	49.2069	341.851	87	391.057	0.12583
IT-a-J	portaltriad	501.78	234.267	87	736.047	0.681723
IT-a-J	portaltriad	182.232	227.647	87	409.879	0.4446
IT-a-J	artery	52.1561	205.616	87	257.772	0.202334
IT-a-J	artery	73.9942	178.672	87	252.666	0.292853
IT-a-J	portaltriad	138.868	132.148	87	271.015	0.512398
IT-a-J	artery	44.3282	253.872	87	298.2	0.148652
IT-a-J	artery	21.8324	249.373	87	271.205	0.0805014
IT-a-J	portaltriad	159.557	249.004	87	408.562	0.390534
IT-a-J	portaltriad	156.106	165.1	87	321.207	0.486
IT-a-J	portaltriad	187.579	349.739	87	537.317	0.349102
IT-a-J	portaltriad	153.963	523.372	87	677.334	0.227307
IT-a-J	portaltriad	144.259	534.132	87	678.39	0.212648
IT-a-J	artery	138.182	549.527	87	687.708	0.200931
IT-a-J	artery	180.487	472.622	87	653.109	0.27635
90-a-UA	portaltriad	320.192	554.907	90	875.099	0.365892
90-a-UA	portaltriad	319.663	619.098	90	938.761	0.340516
90-a-UA	portaltriad	446.215	227.975	90	674.19	0.661853
90-a-UA	portaltriad	445.512	530.261	90	975.773	0.456573
90-a-UA	portaltriad	705.128	318.916	90	1024.04	0.688572
90-a-UA	portaltriad	254.889	540.327	90	795.217	0.320528
90-a-UA	portaltriad	357.963	538.35	90	896.313	0.399373
90-a-UG	portaltriad	568.406	290.456	90	858.862	0.661812
90-a-UG	portaltriad	411.084	627.913	90	1039	0.395655
90-a-UG	portaltriad	488.297	954.846	90	1443.14	0.338357
90-a-UG	portaltriad	509.97	842.679	90	1352.65	0.377016
90-a-UG	portaltriad	489.973	387.997	90	877.97	0.558075
90-a-UG	portaltriad	712.111	759.951	90	1472.06	0.483751
90-a-UG	portaltriad	1087.95	553.871	90	1641.82	0.662649
90-a-UG	artery	756.938	152.113	90	909.051	0.832668
90-a-UG	portaltriad	160.034	539.533	90	699.567	0.228762
90-a-UG	portaltriad	346.696	703.44	90	1050.14	0.330144
90-a-UG	artery	149.928	700.295	90	850.224	0.17634
90-a-UG	artery	263.312	513.73	90	777.043	0.338865
90-a-UG	portaltriad	320.003	1122.09	90	1442.09	0.221902
90-a-UG	portaltriad	162.57	894.941	90	1057.51	0.153729
90-b-UC	artery	92.9749	60.0856	90	153.06	0.607439
90-b-UC	artery	156.041	24.6941	90	180.735	0.863368
90-b-UC	artery	120.078	28.6492	90	148.727	0.807371
90-b-UC	portaltriad	114.067	29.6573	90	143.724	0.793651
90-b-UC	artery	204.599	32.9469	90	237.546	0.861303
90-b-UC	portaltriad	131.023	123.277	90	254.299	0.515229
90-b-UC	portaltriad	151.04	137.759	90	288.799	0.522995
90-b-UC	artery	193.281	195.848	90	389.129	0.496701
90-b-UC	artery	227.132	113.831	90	340.963	0.666149
90-b-UC	artery	152.426	145.358	90	297.785	0.511867
90-b-UC	artery	84.7861	239.205	90	323.991	0.261693
90-c-UJ	artery	339.234	136.401	90	475.635	0.713223
90-c-UJ	artery	380.128	351.815	90	731.943	0.51934
90-c-UJ	portaltriad	61.1097	166.137	90	227.246	0.268914
90-c-UJ	portaltriad	171.715	57.3177	90	229.033	0.749741
90-c-UJ	artery	196.282	15.7133	90	211.995	0.925879
90-c-UJ	portaltriad	90.5	85.426	90	175.926	0.514421
90-c-UJ	portaltriad	122.861	24.8498	90	147.71	0.831767
90-c-UJ	portaltriad	115.275	452.32	90	567.594	0.203093
90-c-UJ	portaltriad	115.257	854.338	90	969.595	0.118872
90-c-UJ	portaltriad	232.629	1159.27	90	1391.9	0.16713
90-c-UJ	portaltriad	184.103	1383.14	90	1567.24	0.117469
90-c-UJ	portaltriad	128.543	1519.95	90	1648.49	0.0779761
90-c-UJ	portaltriad	56.7423	1590.1	90	1646.84	0.0344552
90-c-UJ	portaltriad	374.592	368.769	90	743.361	0.503917
90-c-UJ	portaltriad	475.023	458.275	90	933.298	0.508973
90-c-UK	artery	235.398	17.7892	90	253.187	0.929739
90-c-UK	portaltriad	173.463	62.4929	90	235.956	0.73515
90-c-UK	portaltriad	159.083	130.163	90	289.245	0.549992
90-c-UK	portaltriad	241.949	255.167	90	497.116	0.486706
90-c-UK	portaltriad	132.417	358.941	90	491.358	0.269492
90-c-UK	artery	216.044	52.9359	90	268.98	0.803198
90-c-UK	portaltriad	119.26	69.8456	90	189.106	0.630654
90-c-UK	portaltriad	217.752	133.766	90	351.518	0.619463
90-c-UK	portaltriad	364.519	42.4657	90	406.984	0.895658
90-c-UK	portaltriad	487.666	66.1127	90	553.779	0.880615
90-c-UK	portaltriad	168.784	393.014	90	561.798	0.300435
90-c-UK	artery	314.27	227.13	90	541.4	0.580477
90-c-UK	portaltriad	282.077	223.654	90	505.731	0.557761
90-c-UK	artery	207.397	50.1286	90	257.526	0.805345
90-c-UK	artery	276.503	50.0207	90	326.524	0.846808
90-c-UK	portaltriad	139.26	324.5	90	463.761	0.300284
90-c-UK	artery	167.248	414.635	90	581.884	0.287425
90-c-UK	artery	199.388	72.607	90	271.995	0.733058
9I-a-A	artery	277.865	103.308	98	381.173	0.728974
9I-a-A	artery	449.848	88.7383	98	538.586	0.835238
9I-a-A	artery	250.905	283.33	98	534.236	0.469653
9I-a-A	portaltriad	288.878	177.555	98	466.433	0.619334
9I-a-A	portaltriad	79.1874	201.37	98	280.558	0.28225
9I-a-A	portaltriad	230.488	264.319	98	494.808	0.465814
9I-a-A	portaltriad	170.901	51.4315	98	222.333	0.768673
9I-a-A	artery	115.239	76.2553	98	191.494	0.601787
9I-a-A	artery	341.373	340.27	98	681.643	0.500809
9I-a-A	artery	844.55	125.181	98	969.731	0.870911
9I-a-A	artery	789.955	190.298	98	980.252	0.805869
9I-b-C	portaltriad	146.767	45.3902	98	192.157	0.763786
9I-b-C	artery	229.932	87.8077	98	317.74	0.723649
9I-b-C	portaltriad	194.573	116.272	98	310.845	0.625949
9I-b-C	artery	145.786	33.9389	98	179.725	0.811162
9I-b-C	portaltriad	131.925	71.1003	98	203.026	0.649797
9I-b-C	portaltriad	56.3188	152.025	98	208.344	0.270317
9I-b-C	portaltriad	49.6285	157.59	98	207.218	0.239499
9I-b-C	portaltriad	79.0852	166.006	98	245.091	0.322677
9I-b-C	portaltriad	71.6521	235.678	98	307.33	0.233144
9I-b-C	artery	87.5027	202.006	98	289.509	0.302246
9I-b-C	portaltriad	119.278	239.528	98	358.806	0.33243
9I-c-G	artery	371.024	176.661	98	547.685	0.677441
9I-c-G	artery	189.971	230.889	98	420.86	0.451388
9I-c-G	portaltriad	49.4997	42.3505	98	91.8502	0.538918
9I-c-G	artery	142.71	145.854	98	288.564	0.494551
9I-c-G	artery	117.664	112.691	98	230.355	0.510793
9I-c-G	portaltriad	122.214	246.225	98	368.439	0.331706
9I-c-G	portaltriad	218.376	260.756	98	479.131	0.455774
9I-c-G	artery	71.8916	273.136	98	345.028	0.208365
9I-c-G	portaltriad	184.682	174.919	98	359.601	0.513575
9I-c-G	artery	126.595	298.64	98	425.236	0.297706
9I-c-G	portaltriad	128.077	230.758	98	358.835	0.356925
9I-c-G	portaltriad	63.6822	470.274	98	533.956	0.119265
99-a-C	artery	265.566	32.0177	99	297.584	0.892408
A0U-a-E	artery	191.65	136.215	102	327.865	0.58454
A0U-a-E	portaltriad	116.003	193.853	102	309.856	0.374376
A0U-a-E	artery	96.3858	96.3079	102	192.694	0.500202
A0U-a-E	artery	185.218	190.927	102	376.145	0.492411
A0U-a-E	artery	96.9362	76.4851	102	173.421	0.558964
A0U-a-E	artery	328.655	121.854	102	450.509	0.729519
A0U-c-S	artery	242.966	115.715	102	358.68	0.677388
A0U-c-S	artery	94.8573	141.479	102	236.336	0.401366
A0U-c-S	portaltriad	56.021	15.1434	102	71.1644	0.787205
A0U-c-S	artery	58.9179	79.0284	102	137.946	0.427108
A0U-c-S	artery	97.3338	172.552	102	269.885	0.360649
A0U-c-S	artery	63.9266	122.638	102	186.565	0.342651
A0U-c-S	artery	74.3721	63.7598	102	138.132	0.538414
A0U-c-S	artery	134.815	324.671	102	459.487	0.293404
A0U-c-S	artery	180.94	283.664	102	464.604	0.38945
A0U-c-S	artery	65.1858	103.198	102	168.383	0.387127
A0U-c-S	artery	27.03	571.805	102	598.835	0.0451376
A0U-c-S	artery	62.1559	164.256	102	226.412	0.274526
A0U-c-S	artery	28.1478	226.915	102	255.063	0.110356
A0U-c-S	artery	195.238	31.841	102	227.079	0.85978
A0U-c-S	artery	88.5863	74.4825	102	163.069	0.543245
A0U-d-U	artery	129.16	110.353	102	239.513	0.539261
A0U-d-U	artery	75.2207	442.511	102	517.732	0.145289
A0U-d-U	artery	51.72	215.017	102	266.737	0.193899
A0U-d-U	artery	379.271	172.059	102	551.33	0.68792
A0U-d-U	artery	83.1308	102.468	102	185.599	0.447906
A0U-d-U	artery	406.171	126.172	102	532.343	0.762988
A0U-d-U	artery	342.232	170.823	102	513.055	0.667048
A0U-d-U	artery	376.093	91.8037	102	467.897	0.803795
A0U-d-U	artery	358.655	321.928	102	680.583	0.526982
A0U-d-U	artery	727.798	67.512	102	795.31	0.915112
A0U-d-U	artery	140.898	113.335	102	254.233	0.554206
A0U-d-U	artery	90.3102	97.983	102	188.293	0.479625
A0U-d-U	artery	50.978	143.738	102	194.716	0.261807
A0U-d-V	artery	378.213	488.255	102	866.468	0.4365
A0U-d-V	artery	230.426	608.535	102	838.961	0.274656
A0U-d-V	artery	308.333	591.868	102	900.201	0.342516
A0U-d-V	artery	439.717	495.941	102	935.658	0.469955
A0U-d-V	artery	519.933	382.048	102	901.981	0.576434
A0U-d-V	artery	71.6623	231.183	102	302.845	0.23663
AAI-a-A	artery	147.413	97.1325	118	244.545	0.602804
AAI-a-A	portaltriad	182.184	153.726	118	335.909	0.542359
AAI-a-A	portaltriad	93.9913	294.424	118	388.416	0.241986
AAI-a-A	portaltriad	153.374	94.757	118	248.131	0.618118
AAI-a-A	portaltriad	56.1926	215.461	118	271.654	0.206854
AAI-a-A	artery	118.083	81.9185	118	200.001	0.59041
AAI-a-B	artery	188.768	301.778	118	490.546	0.384813
AAI-a-B	artery	93.128	120.568	118	213.696	0.435797
AAI-a-B	portaltriad	73.3744	219.556	118	292.93	0.250484
AUA-c-AJ	portaltriad	141.527	486.281	121	627.807	0.22543
AUA-c-AJ	portaltriad	105.775	584.144	121	689.919	0.153315
AUA-c-AJ	portaltriad	310.437	608.285	121	918.722	0.337901
AUA-c-AJ	artery	369.378	479.708	121	849.086	0.43503
AUA-c-AJ	portaltriad	195.826	513.981	121	709.806	0.275886
AUA-c-AJ	portaltriad	350.378	322.472	121	672.85	0.520737
AUA-c-AJ	artery	403.732	294.51	121	698.242	0.578212
AUA-c-AJ	portaltriad	305.036	299.272	121	604.307	0.504769
AUA-c-AJ	artery	112.415	494.839	121	607.254	0.185119
AUA-c-AJ	artery	92.6977	513.97	121	606.667	0.152798
AUA-c-AJ	artery	678.633	98.8254	121	777.459	0.872887
AUA-c-AJ	portaltriad	408.695	401.351	121	810.046	0.504533
AUA-c-AJ	portaltriad	389.381	471.946	121	861.327	0.452071
AUA-d-UE	artery	270.618	89.3184	121	359.936	0.751849
AUA-a-AC	portaltriad	458.067	60.4141	121	518.481	0.883479
AUA-a-AC	artery	405.745	561.343	121	967.088	0.419553
AUA-a-AC	portaltriad	605.491	563.428	121	1168.92	0.517992
AUA-a-AC	artery	308.79	774.553	121	1083.34	0.285034
AUA-a-AC	artery	315.122	25.2666	121	340.388	0.925771
AUA-a-AC	portaltriad	189.676	181.099	121	370.775	0.511565
AUA-a-AC	portaltriad	162.384	244.656	121	407.041	0.398939
AUA-a-AC	portaltriad	259.474	130.434	121	389.908	0.665475
AUA-a-AC	portaltriad	250.927	125.472	121	376.399	0.666651
AUA-a-AC	portaltriad	251.847	256.403	121	508.25	0.495518
AUA-a-AC	portaltriad	244.179	265.236	121	509.415	0.479332
AUA-a-AC	portaltriad	167.641	562.183	121	729.824	0.229701
AUA-a-AC	portaltriad	160.742	649.766	121	810.507	0.198322
AUA-a-AC	portaltriad	168.699	682.186	121	850.885	0.198263
AUA-a-AC	portaltriad	200.029	688.411	121	888.44	0.225146
AUA-a-AC	portaltriad	212.512	583.292	121	795.804	0.26704
AUA-a-AC	portaltriad	137.406	565.111	121	702.517	0.195591
AUA-a-AC	portaltriad	160.321	202.454	121	362.774	0.441929
AUA-a-AC	portaltriad	308.664	164.614	121	473.278	0.652183
AIA-a-UA	artery	548.187	265.016	131	813.202	0.674109
AIA-a-UA	portaltriad	555.246	354.806	131	910.052	0.610126
AIA-a-UA	artery	1982.58	161.963	131	2144.55	0.924477
AIA-a-UA	artery	1791.48	66.9436	131	1858.42	0.963978
AIA-a-UA	artery	1936.27	72.2826	131	2008.55	0.964013
AIA-a-UA	artery	1972.46	154.15	131	2126.61	0.927514
AIA-a-UA	artery	1539.69	156.773	131	1696.47	0.907589
AIA-a-UA	artery	1427.06	220.876	131	1647.94	0.865968
AIA-a-UA	artery	1313.63	190.924	131	1504.55	0.873103
AIA-a-UA	portaltriad	248.943	566.952	131	815.895	0.305116
AIA-a-UA	portaltriad	176.539	629.511	131	806.05	0.219017
AIA-a-UA	portaltriad	931.508	543.756	131	1475.26	0.631418
AIA-a-UA	portaltriad	904.783	454.427	131	1359.21	0.665668
AIA-a-UA	artery	678.879	724.423	131	1403.3	0.483772
AIA-a-UA	artery	725.928	859.823	131	1585.75	0.457782
AIA-a-UA	artery	1071.32	187.438	131	1258.75	0.851092
AIA-a-UA	portaltriad	446.644	406.718	131	853.362	0.523393
AIA-a-UA	portaltriad	906.263	288.56	131	1194.82	0.758492
AIA-a-UA	portaltriad	645.247	612.586	131	1257.83	0.512983
AIA-a-UA	portaltriad	364.281	865.043	131	1229.32	0.296326
AIA-a-UA	portaltriad	565.106	647.967	131	1213.07	0.465847
AIA-a-UA	portaltriad	584.869	606.662	131	1191.53	0.490855
AIA-a-UA	portaltriad	526.663	866.565	131	1393.23	0.378017
AIA-a-UA	portaltriad	353.029	899.912	131	1252.94	0.28176
AIA-a-UA	portaltriad	345.805	966.736	131	1312.54	0.263462
AIA-a-UA	artery	1230.23	114.169	131	1344.4	0.915078
AIA-a-UA	artery	984.252	136.596	131	1120.85	0.878131
AIA-a-UA	portaltriad	1108.65	228.28	131	1336.93	0.829251
AIA-a-UA	portaltriad	978.727	360.414	131	1339.14	0.730862
AIA-a-UA	artery	1027.66	311.298	131	1338.95	0.767507
AIA-a-UA	artery	857.484	382.263	131	1239.75	0.69166
AIA-a-UA	portaltriad	613.251	636.559	131	1249.81	0.490675
AIA-a-UA	portaltriad	353.561	575.786	131	929.347	0.38044
AIA-a-UA	portaltriad	141.874	853.911	131	995.785	0.142474
AIA-a-UA	portaltriad	477.456	321.057	131	798.513	0.597931
AIA-a-UA	artery	283.682	426.338	131	710.02	0.399541
AIA-a-UA	artery	396.585	401.243	131	797.828	0.497081
AIA-a-UA	portaltriad	470.508	296.943	131	767.451	0.613078
AIA-a-UA	portaltriad	370.469	426.132	131	796.601	0.465062
AIA-a-UA	artery	801.405	107.117	131	908.521	0.882098
AIA-a-UA	portaltriad	482.101	538.784	131	1020.88	0.472238
AIA-a-UA	artery	960.914	502.379	131	1463.29	0.656679
AIA-a-UA	portaltriad	493.777	867.627	131	1361.4	0.362697
AIA-a-UA	portaltriad	285.841	1231.22	131	1517.06	0.188418
AIA-a-UA	artery	799.907	276.932	131	1076.84	0.742829
AIA-a-UA	portaltriad	660.267	619.045	131	1279.31	0.516111
AIA-a-UA	portaltriad	160.628	886.579	131	1047.21	0.153387
AIA-a-UA	artery	374.189	1634.96	131	2009.15	0.186242
AIA-b-IB	portaltriad	169.991	1661.07	131	1831.06	0.0928373
AIA-b-IB	portaltriad	861.323	1051.06	131	1912.38	0.450393
AIA-b-IB	portaltriad	709.269	1167.91	131	1877.17	0.377838
AIA-b-IB	portaltriad	770.188	1012.16	131	1782.34	0.432121
AIA-b-IB	artery	1569.14	220.939	131	1790.07	0.876576
AIA-b-IB	portaltriad	711.665	1097.64	131	1809.3	0.393336
AIA-b-IB	portaltriad	711.838	1137.34	131	1849.18	0.384949
AIA-b-IB	portaltriad	788.384	1306.2	131	2094.58	0.376393
AIA-b-IB	portaltriad	723.707	1041.21	131	1764.91	0.410052
AIA-b-IB	portaltriad	578.129	1176.67	131	1754.8	0.329456
AIA-b-IB	artery	1575.7	323.993	131	1899.7	0.82945
AIA-b-IB	portaltriad	317.02	1575.63	131	1892.65	0.167501
AIA-b-IB	portaltriad	897.231	1034.8	131	1932.03	0.464399
AIA-b-IB	artery	388.288	1178.4	131	1566.69	0.24784
AIA-b-IB	artery	542.6	1100.29	131	1642.89	0.330272
AIA-b-IB	portaltriad	831.302	923.83	131	1755.13	0.473641
AIA-b-IB	portaltriad	840.04	869.423	131	1709.46	0.491406
AIA-b-IB	portaltriad	1231.82	64.7336	131	1296.56	0.950073
AIA-b-IB	portaltriad	1199.39	896.23	131	2095.62	0.572331
AIA-b-IB	artery	1499.54	256.006	131	1755.54	0.854173
AIA-b-IB	artery	1565.22	192.501	131	1757.72	0.890483
AIA-b-IB	artery	809.844	311.375	131	1121.22	0.722289
AIA-b-IB	portaltriad	183.447	1903.15	131	2086.6	0.087917
AIA-b-IB	artery	408.853	1975.45	131	2384.31	0.171477
AIA-b-IB	portaltriad	348.449	2085.34	131	2433.79	0.143171
AIA-b-IB	portaltriad	253.925	1983.07	131	2237	0.113512
AIA-b-IB	portaltriad	868.543	1553.62	131	2422.16	0.358581
AIA-b-IB	portaltriad	1401.8	975.061	131	2376.86	0.589769
AIA-b-IB	artery	521.571	73.9793	131	595.55	0.87578
AIA-b-IB	artery	544.375	76.8731	131	621.248	0.87626
AIA-b-IB	portaltriad	549.968	241.924	131	791.892	0.694499
AIA-b-IB	portaltriad	408.38	386.813	131	795.194	0.513561
AIA-b-IB	portaltriad	701.64	109.916	131	811.556	0.864562
AIA-b-IB	portaltriad	704.53	462.88	131	1167.41	0.603499
AIA-b-IB	portaltriad	918.527	297.312	131	1215.84	0.755467
AIA-b-IB	portaltriad	382.587	1331.22	131	1713.81	0.223238
AIA-b-IB	portaltriad	400.544	1404.17	131	1804.72	0.221943
AIA-b-IB	portaltriad	151.552	1254.34	131	1405.89	0.107797
AIA-b-IB	portaltriad	665.732	1732.59	131	2398.32	0.277582
AIA-b-IB	portaltriad	420.724	1919.91	131	2340.64	0.179748
AIA-b-IB	portaltriad	620.74	2458.08	131	3078.82	0.201616
AIA-b-IB	portaltriad	840.01	1858.62	131	2698.63	0.311273
AIA-b-IB	portaltriad	898.019	1518.86	131	2416.88	0.371561
AIA-b-IC	portaltriad	647.873	324.461	131	972.334	0.666307
AIA-b-IC	portaltriad	516.088	478.678	131	994.766	0.518804
AIA-b-IC	portaltriad	565.742	385.449	131	951.191	0.594773
AIA-b-IC	artery	634.877	296.427	131	931.304	0.681707
AIA-b-IC	artery	355.091	594.563	131	949.653	0.373916
AIA-b-IC	portaltriad	1300.1	198.349	131	1498.45	0.867631
AIA-b-IC	portaltriad	1366.51	339.848	131	1706.35	0.800834
AIA-b-IC	portaltriad	1176.97	1640.19	131	2817.16	0.417785
AIA-b-IC	portaltriad	46.7418	1814.57	131	1861.31	0.0251123
AIA-b-IC	artery	3415.44	191.445	131	3606.89	0.946922
AII-a-D	portaltriad	517.226	32.7334	138	549.959	0.94048
AII-a-D	portaltriad	485.688	24.9132	138	510.601	0.951208
AII-a-D	artery	297.946	93.9646	138	391.91	0.760239
AII-a-D	portaltriad	989.018	51.8366	138	1040.85	0.950198
AII-a-D	artery	284.674	99.304	138	383.978	0.741381
AII-a-F	artery	372.163	35.1061	138	407.269	0.913801
AII-a-F	artery	150.829	119.567	138	270.397	0.557807
A4U-a-UA	artery	333.505	106.62	142	440.125	0.757751
A4U-a-UA	artery	1324.59	514.076	142	1838.67	0.720408
A4U-a-UA	portaltriad	844.537	482.916	142	1327.45	0.636209
A4U-a-UA	artery	2028.19	266.18	142	2294.37	0.883986
A4U-a-UA	portaltriad	320.398	610.252	142	930.65	0.344273
A4U-a-UA	portaltriad	382.818	520.187	142	903.005	0.423938
A4U-a-UA	artery	444.922	565.23	142	1010.15	0.440451
A4U-a-UA	portaltriad	565.595	295.162	142	860.757	0.65709
A4U-a-UA	portaltriad	285.223	267.661	142	552.884	0.515882
A4U-a-UA	portaltriad	986.876	852.283	142	1839.16	0.536591
A4U-a-UA	portaltriad	958.434	650.622	142	1609.06	0.59565
A4U-a-UA	artery	730.613	1318.87	142	2049.48	0.356487
A4U-a-UA	artery	898.121	1151.35	142	2049.47	0.43822
A4U-a-UA	artery	1548.02	251.689	142	1799.71	0.86015
A4U-a-UA	portaltriad	285.358	203.089	142	488.447	0.584214
A5U-b-UC	portaltriad	439.455	127.872	152	567.327	0.774607
A5U-b-UC	portaltriad	789.477	44.8094	152	834.287	0.94629
A5U-b-UC	artery	329.01	69.8467	152	398.856	0.824883
A5U-b-UC	artery	179.8	238.066	152	417.866	0.430281
A5U-b-UC	artery	225.968	195.542	152	421.51	0.536091
A5U-b-UC	artery	691.759	58.5881	152	750.347	0.921919
A5U-b-UC	artery	131.585	437.279	152	568.864	0.231312
A5U-b-UC	portaltriad	450.294	828.41	152	1278.7	0.352149
A5U-b-UC	portaltriad	950.172	220.936	152	1171.11	0.811344
A5U-b-UC	artery	990.592	415.577	152	1406.17	0.704462
A5U-b-UC	portaltriad	1190.09	96.3865	152	1286.48	0.925077
A5U-b-UC	artery	293.958	66.2673	152	360.226	0.816039
A5U-b-UC	portaltriad	279.894	44.5446	152	324.439	0.862703
A5U-c-IA	portaltriad	257.027	240.871	152	497.898	0.516225
A5U-c-IA	portaltriad	331.122	145.482	152	476.603	0.694753
A5U-c-IA	portaltriad	155.246	239.477	152	394.723	0.393304
A5U-c-IA	portaltriad	171.184	418.639	152	589.822	0.290229
A5U-c-IA	portaltriad	127.36	451.219	152	578.579	0.220126
A5U-c-IA	portaltriad	250.095	428.638	152	678.732	0.368473
A5U-c-IA	portaltriad	320.896	140.852	152	461.748	0.694959
A5U-c-IA	artery	245.491	234.804	152	480.294	0.511126
A5U-c-IA	artery	326.337	161.242	152	487.578	0.669301
A5U-c-IA	artery	193.604	121.076	152	314.68	0.615241
A5U-c-IA	portaltriad	302.309	84.1874	152	386.496	0.782178
A5U-c-IA	artery	398.996	349.944	152	748.94	0.532748
A5U-c-IA	artery	510.504	248.284	152	758.788	0.672789
A5U-c-IA	artery	568.936	187.125	152	756.061	0.7525
A5I-a-AA	artery	885.464	66.5987	153	952.062	0.930048
A5I-a-AA	portaltriad	284.003	275.124	153	559.127	0.50794
A5I-a-AA	portaltriad	185.538	472.549	153	658.087	0.281935
A5I-a-AA	artery	500.494	121.263	153	621.757	0.804968
A5I-a-AA	artery	434.57	151.816	153	586.386	0.741099
A5I-a-AA	portaltriad	198.725	220.094	153	418.819	0.47449
A5I-a-AA	portaltriad	237.512	196.43	153	433.942	0.547335
A5I-a-AA	portaltriad	212.916	452.231	153	665.146	0.320103
A5I-a-AA	artery	223.001	168.824	153	391.825	0.569133
A5I-a-AA	portaltriad	196.773	396.504	153	593.277	0.331672
A5I-a-AA	artery	450.054	337.374	153	787.428	0.571549
A5I-a-AA	portaltriad	251.355	505.209	153	756.564	0.332232
A5I-a-AA	artery	269.647	105.843	153	375.491	0.71812
A5I-a-AA	artery	316.475	77.0948	153	393.57	0.804114
A5I-a-AA	artery	486.155	70.4279	153	556.582	0.873464
A5I-a-AA	portaltriad	334.374	98.5802	153	432.955	0.772308
A5I-a-AA	artery	394.769	165.531	153	560.299	0.704567
A5I-a-AA	artery	490.042	326.811	153	816.853	0.599915
A5I-a-AA	artery	560.724	247.983	153	808.707	0.693358
A5I-a-AA	portaltriad	503.979	216.9	153	720.879	0.699117
A6T-a-AA	artery	145.449	247.42	167	392.869	0.370222
A6T-a-AA	artery	119.733	256.274	167	376.007	0.318433
A6T-a-AA	portaltriad	285.604	577.762	167	863.367	0.330803
A6T-a-AA	portaltriad	301.72	258.152	167	559.872	0.538909
A6T-a-AA	portaltriad	270.739	293.102	167	563.841	0.480169
A6T-a-AA	portaltriad	256.03	80.3725	167	336.402	0.761082
A6T-a-AA	artery	179.195	385.592	167	564.787	0.317279
AII-b-UB	artery	134.848	240.707	183	375.556	0.359064
AI6-a-C	portaltriad	402.239	163.163	186	565.401	0.711421
AI6-a-C	portaltriad	90.1262	168.075	186	258.201	0.349054
AI6-a-C	portaltriad	61.4701	78.5946	186	140.065	0.438869
AI6-a-C	portaltriad	143.036	143.251	186	286.287	0.499625
AI6-a-C	portaltriad	160.128	161.143	186	321.271	0.498421
AI6-a-C	artery	218.496	204.184	186	422.68	0.516929
AI6-a-D	portaltriad	150.74	193.3	186	344.04	0.438146
AI6-a-D	portaltriad	364.342	102.087	186	466.429	0.781131
AI6-a-D	portaltriad	135.357	126.191	186	261.548	0.517523
AI6-a-D	portaltriad	68.4795	16.1964	186	84.6759	0.808725
AI6-a-D	portaltriad	149.499	185.334	186	334.833	0.446488
AI6-a-D	portaltriad	211.044	166.994	186	378.038	0.558261
AI6-a-D	artery	615.429	86.373	186	701.802	0.876927
AI6-a-D	artery	614.74	80.5709	186	695.311	0.884122
AI6-a-D	artery	556.266	144.565	186	700.831	0.793724
AI6-a-D	portaltriad	176.452	255.85	186	432.302	0.408169
AI6-b-H	portaltriad	91.0891	264.655	186	355.745	0.256052
AI6-b-H	artery	313.648	19.8729	186	333.521	0.940415
AI6-b-H	artery	242.816	157.469	186	400.285	0.606609
AI6-b-H	portaltriad	128.691	281.608	186	410.299	0.313652
AI6-b-H	portaltriad	162.345	264.217	186	426.562	0.380589
AI6-b-H	portaltriad	182.4	90.4861	186	272.886	0.66841
AI6-b-H	portaltriad	302.15	346.818	186	648.968	0.465586
AI6-b-H	artery	124.631	117.72	186	242.352	0.514258
AI6-b-H	portaltriad	206.329	107.693	186	314.022	0.657054
AI6-b-H	portaltriad	179.122	66.525	186	245.647	0.729185
AI6-b-H	artery	165.609	82.8107	186	248.42	0.666651
AI6-b-H	artery	65.9707	2.6386	186	68.6093	0.961542
AI6-c-K	portaltriad	396.353	33.3489	186	429.702	0.922391
AI6-c-K	portaltriad	153.322	286.446	186	439.768	0.348643
AI6-c-K	portaltriad	215.86	90.0226	186	305.882	0.705695
AI6-c-K	artery	210.68	45.8495	186	256.53	0.82127
AI6-c-K	portaltriad	116.894	69.2131	186	186.107	0.6281
AI6-c-K	portaltriad	90.7086	225.049	186	315.758	0.287272
AI6-c-K	portaltriad	62.6578	202.666	186	265.324	0.236156
AI6-c-K	portaltriad	55.9496	220.393	186	276.342	0.202465
AI6-c-K	portaltriad	50.9366	200.138	186	251.074	0.202875
AI6-d-M	portaltriad	187.68	235.603	186	423.283	0.44339
AI6-d-M	portaltriad	93.1313	65.9844	186	159.116	0.585306
AI6-d-M	portaltriad	145.094	107.912	186	253.007	0.57348
AI6-d-M	portaltriad	114.524	243.706	186	358.231	0.319695
AI6-d-M	portaltriad	96.4027	274.559	186	370.962	0.259872
AI6-d-M	portaltriad	223.455	145.198	186	368.654	0.606139
AI6-d-M	portaltriad	291.727	115.51	186	407.238	0.716356
AI6-d-M	portaltriad	182.315	15.6762	186	197.991	0.920824
AI6-d-M	portaltriad	160.551	10.4158	186	170.967	0.939077
AII-b-IB	portaltriad	185.467	194.744	188	380.211	0.487801
AII-b-IB	artery	229.325	625.308	188	854.633	0.268331
AII-d-5F	artery	184.239	409.364	188	593.603	0.310374
AII-d-5F	artery	128.902	465.431	188	594.332	0.216885
AII-d-5F	artery	21.4215	208.718	188	230.139	0.0930807
AII-d-5F	portaltriad	81.321	528.961	188	610.282	0.133251
AII-d-5F	artery	100.957	280.295	188	381.253	0.264804
A9A-a-AE	artery	63.5323	143.332	191	206.864	0.307121
A9A-a-AE	artery	157.358	523.187	191	680.545	0.231223
A9A-a-AE	artery	56.9461	644.061	191	701.007	0.0812348
A9A-a-AE	artery	1428.13	48.9617	191	1477.09	0.966853
A9A-a-AE	portaltriad	465.97	606.038	191	1072.01	0.43467
A9A-a-AE	portaltriad	1015.66	1324.46	191	2340.12	0.434021
A9A-a-AE	portaltriad	250.524	1377.59	191	1628.11	0.153874
A9A-a-AE	artery	1260.04	640.601	191	1900.65	0.662956
A9A-a-AE	artery	2310.15	24.5529	191	2334.7	0.989484
A9A-a-AE	artery	2167	146.506	191	2313.51	0.936674
A9A-a-AF	artery	376.818	124.969	191	501.788	0.750952
A9A-a-AF	artery	301.988	199.738	191	501.726	0.601898
A9A-a-AF	artery	243.36	160.264	191	403.624	0.602938
A9A-a-AF	artery	375.867	372.213	191	748.08	0.502443
A9A-a-AF	artery	768.332	313.555	191	1081.89	0.710178
A9A-a-AF	artery	1143.24	24.935	191	1168.17	0.978655
A9A-a-AJ	artery	179.508	350.014	191	529.522	0.339001
A9A-a-AJ	artery	137.688	340.595	191	478.284	0.28788
A9A-a-AJ	artery	351.836	343.188	191	695.024	0.506222
A9A-a-AJ	portaltriad	238.641	653.193	191	891.834	0.267585
A9A-a-AK	portaltriad	126.143	396.66	191	522.803	0.241283
A9A-a-AK	artery	105.311	132.155	191	237.466	0.443477
A9A-a-AK	artery	153.627	102.579	191	256.206	0.599624
U00-a-G	portaltriad	166.806	116.623	200	283.429	0.588529
U00-a-G	portaltriad	316.981	687.149	200	1004.13	0.315677
U00-a-G	portaltriad	592.579	109.853	200	702.431	0.843611
U00-a-G	portaltriad	124.483	127.191	200	251.674	0.494619
U00-b-N	artery	175.741	36.6935	200	212.435	0.827272
U00-b-N	portaltriad	125.839	254.908	200	380.748	0.330506
U00-b-N	artery	247.57	446.248	200	693.818	0.356823
U00-b-N	artery	73.6831	67.9683	200	141.651	0.520172
U00-b-N	artery	108.05	81.5088	200	189.559	0.570009
U00-b-N	portaltriad	962.608	419.15	200	1381.76	0.696655
U00-b-N	portaltriad	256.647	56.8229	200	313.469	0.818729
UA0-a-C	portaltriad	221.22	166.817	210	388.037	0.570101
UA0-a-C	portaltriad	121.288	363.053	210	484.34	0.250418
UA0-a-C	portaltriad	373.112	205.521	210	578.633	0.644817
UA0-a-C	portaltriad	319.976	154.078	210	474.054	0.674979
UA0-a-C	portaltriad	446.648	34.1406	210	480.789	0.92899
UA0-a-C	artery	732.092	46.264	210	778.356	0.940562
UA0-a-C	artery	443.781	143.365	210	587.146	0.755827
UA0-a-C	portaltriad	325.306	117.45	210	442.756	0.73473
UA0-a-C	portaltriad	185.88	248.775	210	434.655	0.427649
UA0-a-C	portaltriad	222.144	266.157	210	488.3	0.454933
UA0-a-C	artery	392.485	64.6656	210	457.151	0.858546
UA0-a-C	portaltriad	250.461	78.874	210	329.335	0.760505
UA0-a-C	portaltriad	144.084	89.7504	210	233.835	0.61618
UA0-a-C	portaltriad	138.525	38.6304	210	177.155	0.78194
UA0-a-C	portaltriad	269.176	196.094	210	465.27	0.578537
UA0-a-C	portaltriad	344.969	149.679	210	494.647	0.697404
UA0-a-C	artery	185.402	241.6	210	427.002	0.434196
UA0-a-C	portaltriad	137.647	1262.9	210	1400.55	0.0982804
UAU-a-C	portaltriad	429.732	143.462	212	573.194	0.749715
UAU-a-C	portaltriad	288.79	220.851	212	509.641	0.566654
UAU-a-C	portaltriad	827.131	119.925	212	947.056	0.873371
UAU-a-C	portaltriad	723.863	241.376	212	965.239	0.749932
UAU-a-C	artery	377.034	41.0575	212	418.091	0.901798
UAU-a-C	portaltriad	278.451	490.732	212	769.183	0.362009
UAU-a-C	portaltriad	184.078	225.891	212	409.968	0.449005
UAU-a-C	portaltriad	285.404	146.995	212	432.399	0.660048
UAU-a-D	portaltriad	61.8589	135.756	212	197.614	0.313028
UAU-a-D	portaltriad	194.658	329.782	212	524.44	0.371174
UAU-a-D	portaltriad	235.627	284.263	212	519.89	0.453224
UAU-b-H	artery	332.192	169.482	212	501.674	0.662168
UAU-b-H	artery	487.275	5.9472	212	493.222	0.987942
UAU-b-H	portaltriad	497.853	97.0602	212	594.913	0.83685
UAU-b-H	portaltriad	600.39	244.039	212	844.429	0.711001
UAU-b-H	portaltriad	571.137	153.218	212	724.355	0.788477
UAU-b-H	portaltriad	345.948	174.192	212	520.14	0.665105
UAU-b-H	portaltriad	309.866	80.9043	212	390.77	0.792962
UAU-b-H	portaltriad	122.444	107.089	212	229.533	0.533447
UAU-b-H	portaltriad	194.231	130.737	212	324.967	0.597693
UAU-b-H	portaltriad	233.112	231.375	212	464.486	0.50187
UAU-b-H	portaltriad	301.932	249.785	212	551.716	0.547259
UAU-b-H	portaltriad	290.748	67.8859	212	358.634	0.81071
UAU-b-H	portaltriad	84.0483	29.5514	212	113.6	0.739864
UA4-a-AL	portaltriad	184.137	113.275	214	297.412	0.619132
UA4-a-AL	artery	256.544	81.6911	214	338.236	0.758479
UAT-a-AB	portaltriad	139.431	95.8811	217	235.313	0.592537
UAT-a-AB	portaltriad	136.616	76.0011	217	212.617	0.642545
UAT-a-AB	portaltriad	171.37	32.0772	217	203.447	0.842332
UAT-a-AB	portaltriad	112.161	188.388	217	300.549	0.373188
UAT-b-UC	portaltriad	76.4938	101.564	217	178.058	0.429601
UAT-b-UC	portaltriad	101.81	118.82	217	220.631	0.461451
UAT-b-UC	portaltriad	127.052	142.612	217	269.664	0.47115
UAT-b-UC	artery	88.1328	79.6801	217	167.813	0.525185
UAT-b-UC	portaltriad	195.671	128.922	217	324.593	0.602818
UAT-b-UC	portaltriad	122.421	20.2693	217	142.69	0.857949
UAT-c-IB	portaltriad	622.465	161.634	217	784.1	0.79386
UAT-c-IB	portaltriad	76.3054	488.812	217	565.117	0.135026
UAT-c-IB	portaltriad	387.643	306.901	217	694.544	0.558126
UAT-c-IB	portaltriad	335.913	405.468	217	741.381	0.453091
UAT-c-IB	portaltriad	259.668	260.181	217	519.849	0.499507
UAT-c-IB	portaltriad	374.96	587.512	217	962.472	0.38958
UAT-c-IB	portaltriad	234.718	731.288	217	966.006	0.242978
UAT-c-IB	artery	496.55	237.522	217	734.072	0.676433
UAT-c-IB	artery	538.615	337.09	217	875.705	0.615065
UAT-c-IB	artery	408.99	232.779	217	641.77	0.637285
UAT-c-IB	portaltriad	296.616	213.064	217	509.68	0.581965
UAT-c-IB	portaltriad	154.374	178.914	217	333.288	0.463186
UAT-c-IB	portaltriad	118.959	73.4723	217	192.431	0.618189
UAT-c-IB	portaltriad	185.904	224.077	217	409.981	0.453446
UAT-c-IB	portaltriad	253.074	465.649	217	718.723	0.352116
UAT-c-IB	artery	746.274	233.547	217	979.821	0.761643
UAT-c-IB	artery	250.855	152.679	217	403.534	0.621646
UAT-c-IB	artery	114.854	87.8534	217	202.707	0.566599
UAT-c-IB	portaltriad	133.358	192.733	217	326.091	0.408959
UAT-c-IB	artery	215.206	220.198	217	435.404	0.494267
UA9-a-D	artery	100.842	102.014	219	202.857	0.497112
UA9-a-D	portaltriad	181.793	67.5631	219	249.356	0.72905
UA9-a-J	artery	150.403	48.4938	219	198.897	0.756186
UA9-a-J	artery	265.833	498.849	219	764.682	0.347638
UA9-a-J	artery	224.79	692.137	219	916.927	0.245156
UA9-a-J	artery	106.217	187.651	219	293.868	0.361445
UA9-a-J	artery	132.027	140.825	219	272.852	0.483878
UA9-a-J	portaltriad	179.288	198.734	219	378.021	0.474279
UA9-a-J	portaltriad	492.127	69.0176	219	561.144	0.877006
UA9-a-J	portaltriad	514.729	92.6878	219	607.417	0.847407
UA9-a-J	artery	479.163	19.5041	219	498.667	0.960888
UA9-a-J	artery	84.084	64.9437	219	149.028	0.564217
UA9-a-J	portaltriad	90.8841	336.951	219	427.835	0.212428
UA9-a-J	portaltriad	246.832	34.2031	219	281.035	0.878296
UA9-a-J	artery	201.022	139.771	219	340.793	0.589865
UA9-a-J	portaltriad	248.593	32.0293	219	280.622	0.885863
UA9-a-J	artery	98.4752	149.893	219	248.368	0.396489
UA9-a-J	artery	157.538	23.3134	219	180.852	0.871091
UU4-a-UB	portaltriad	338.742	121.187	224	459.929	0.73651
UU4-a-UB	portaltriad	126.362	54.6571	224	181.02	0.69806
UU4-a-UB	portaltriad	240.204	58.7924	224	298.996	0.803367
UU4-a-UB	portaltriad	284.852	42.6108	224	327.463	0.869876
UU4-a-UB	portaltriad	335.738	56.4605	224	392.198	0.856041
UU4-a-UB	artery	240.253	50.2464	224	290.5	0.827035
UU4-a-UB	portaltriad	156.846	120.047	224	276.893	0.566451
UU4-a-UB	portaltriad	263.392	189.733	224	453.125	0.581278
UU4-a-UB	portaltriad	129.072	144.827	224	273.899	0.471239
UI6-a-E	artery	94.2113	103.792	236	198.003	0.475807
UI6-a-E	artery	132.826	94.0972	236	226.924	0.585335
UI6-a-E	artery	172.139	63.0922	236	235.231	0.731786
UI6-a-E	artery	104.772	129.133	236	233.906	0.447926
UI6-a-E	artery	104.393	110.116	236	214.51	0.48666
UI6-a-E	artery	93.7444	119.52	236	213.265	0.439568
UI6-a-E	artery	160.45	162.499	236	322.949	0.496827
UI6-a-E	artery	378.997	81.9895	236	460.986	0.822143
UI6-a-E	artery	106.021	94.9678	236	200.989	0.527498
UI6-a-E	artery	164.609	59.8748	236	224.484	0.733278
UI6-a-E	artery	107.413	101.468	236	208.882	0.51423
UI6-a-E	artery	184.483	43.7173	236	228.2	0.808425
UI6-a-E	artery	195.46	81.9998	236	277.459	0.704462
UI6-a-E	artery	141.768	147.055	236	288.823	0.490846
UI6-a-E	artery	97.9301	27.8657	236	125.796	0.778485
UI6-a-E	artery	114.669	29.251	236	143.92	0.796755
UI6-a-E	artery	230.691	341.494	236	572.184	0.403176
UI6-a-E	artery	155.405	155.581	236	310.986	0.499718
UI6-a-E	artery	234.491	42.7457	236	277.237	0.845815
UI6-a-E	artery	209.588	29.7989	236	239.387	0.87552
UI6-a-E	artery	285.829	87.3403	236	373.169	0.76595
UI6-a-E	artery	187.191	15.2376	236	202.429	0.924726
UI6-a-E	artery	39.0863	64.2175	236	103.304	0.378363
UI6-a-E	artery	132.161	15.0694	236	147.23	0.897647
UI6-a-E	artery	54.734	38.1912	236	92.9252	0.589011
UI6-a-E	portaltriad	148.07	124.33	236	272.4	0.543576
UI6-a-E	portaltriad	74.5311	370.016	236	444.547	0.167656
UI6-a-E	artery	99.5949	178.871	236	278.466	0.357656
UI6-a-E	artery	132.542	150.074	236	282.616	0.468984
UI6-a-E	artery	66.5851	140.529	236	207.114	0.32149
UI6-a-E	portaltriad	263.464	191.142	236	454.605	0.579543
UI6-a-E	portaltriad	106.971	134.582	236	241.553	0.442848
UI6-a-E	portaltriad	114.283	141.492	236	255.775	0.446811
UI6-a-E	artery	319.982	37.6105	236	357.593	0.894823
UI6-a-E	artery	189.258	146.922	236	336.18	0.562966
UI6-a-E	artery	137.967	201.721	236	339.688	0.406157
UI6-a-E	artery	134.671	244.593	236	379.264	0.355084
UI6-a-E	artery	229.031	119.946	236	348.977	0.656293
UI6-a-E	artery	278.087	86.2148	236	364.302	0.763343
UI6-a-E	artery	168.315	198.708	236	367.022	0.458595
UI6-a-E	artery	990.946	4.2567	236	995.203	0.995723
UI6-a-E	portaltriad	298.829	1143.68	236	1442.5	0.20716
UI6-a-E	portaltriad	219.938	1019.78	236	1239.72	0.17741
UI6-a-E	artery	129.385	42.9306	236	172.315	0.75086
UI6-a-E	artery	574.929	36.3288	236	611.258	0.940567
UI6-a-E	artery	357.975	125.869	236	483.844	0.739856
UI6-a-E	artery	292.769	118.415	236	411.184	0.712014
UI6-a-E	artery	561.252	29.6511	236	590.903	0.949821
UI6-a-E	artery	804.23	247.382	236	1051.61	0.764759
UI6-a-E	artery	428.774	127.886	236	556.66	0.770262
UI6-a-E	artery	498.336	333.941	236	832.277	0.598763
UI6-a-E	portaltriad	284.651	399.231	236	683.883	0.416228
UI6-a-E	portaltriad	284.846	390.442	236	675.288	0.421814
UI6-a-E	portaltriad	226.134	633.379	236	859.514	0.263096
U50-a-UAU	portaltriad	187.165	92.5805	250	279.746	0.669055
U50-a-UAU	portaltriad	94.7092	118.255	250	212.964	0.44472
U50-a-UAU	portaltriad	116.251	85.506	250	201.757	0.576193
U50-a-UAU	portaltriad	148.843	110.615	250	259.457	0.57367
U50-a-UAU	portaltriad	102.609	180.43	250	283.04	0.362526
U50-a-UAU	portaltriad	106.331	274.101	250	380.432	0.279501
U50-a-UAU	portaltriad	104.814	225.122	250	329.936	0.317679
U50-a-UAU	portaltriad	78.3459	258.65	250	336.996	0.232483
U50-a-UAU	artery	75.1058	112.888	250	187.993	0.399513
U50-a-UAU	portaltriad	52.8665	265.293	250	318.159	0.166164
U50-a-UAU	portaltriad	89.7139	85.9827	250	175.697	0.510618
U50-a-UAU	portaltriad	192.657	446.817	250	639.474	0.301274
U50-a-UAU	portaltriad	54.8969	99.0902	250	153.987	0.356503
U50-a-UAU	portaltriad	963.648	90.2713	250	1053.92	0.914347
U50-a-UAU	portaltriad	567.486	118.093	250	685.58	0.827747
U50-a-UAU	portaltriad	102.444	128.128	250	230.572	0.444305
U50-a-UAU	portaltriad	320.744	105.166	250	425.91	0.753079
U50-b-UBU	portaltriad	82.0216	45.2027	250	127.224	0.644701
U50-b-UBU	portaltriad	170.018	117.672	250	287.69	0.590975
U50-b-UBU	artery	87.731	73.5849	250	161.316	0.543846
U50-b-UBU	portaltriad	25.2923	28.5927	250	53.885	0.469376
U50-b-UBU	portaltriad	131.468	54.7237	250	186.192	0.706089
U50-b-UBU	portaltriad	57.7386	106.871	250	164.609	0.350762
U50-b-UBU	portaltriad	52.2918	81.0981	250	133.39	0.392022
U50-b-UBU	portaltriad	52.5058	70.5329	250	123.039	0.426742
U50-b-UBU	portaltriad	47.1067	65.3162	250	112.423	0.419013
U50-b-UBU	portaltriad	52.993	101.834	250	154.827	0.342273
U50-b-UBU	portaltriad	142.284	167.98	250	310.264	0.45859
U50-b-UBU	portaltriad	148.966	115.292	250	264.257	0.563714
U54-c-AL	artery	144.103	68.1191	254	212.222	0.679019
U55-a-AM	portaltriad	1430.09	957.229	255	2387.32	0.599036
U55-a-AM	artery	1617.14	796.24	255	2413.38	0.670073
U55-a-AM	artery	1515.52	736.747	255	2252.27	0.672887
U55-a-AM	artery	363.134	1207.68	255	1570.81	0.231176
U55-a-AM	artery	304.072	349.782	255	653.854	0.465046
U55-a-AM	artery	904.817	337.112	255	1241.93	0.728558
U55-a-AM	portaltriad	101.546	701.318	255	802.863	0.126479
U55-a-AM	portaltriad	199.493	558.168	255	757.661	0.263301
U55-a-AM	artery	235.414	570.236	255	805.65	0.292204
U55-a-AM	artery	357.232	573.706	255	930.938	0.383733
U55-a-AM	artery	164.47	816.363	255	980.833	0.167684
U55-a-AM	artery	195.928	785.567	255	981.495	0.199622
U55-a-AM	portaltriad	426.48	1068.41	255	1494.89	0.285292
U55-a-AM	artery	634.151	698.013	255	1332.16	0.476031
U55-a-AM	portaltriad	576.53	1798.7	255	2375.23	0.242726
U55-a-AM	artery	1638.08	467.574	255	2105.66	0.777944
U55-a-AM	artery	1003.38	578.648	255	1582.02	0.634236
U55-a-AO	portaltriad	136.776	353.067	255	489.843	0.279225
U55-a-AO	portaltriad	98.5477	363.973	255	462.521	0.213067
U55-a-AO	artery	538.379	98.2852	255	636.665	0.845625
U55-a-AO	artery	378.85	136.224	255	515.073	0.735526
U55-a-AO	artery	264.543	129.562	255	394.104	0.67125
U55-a-AO	portaltriad	203.728	108.759	255	312.487	0.651958
U55-a-AO	portaltriad	233.7	260.027	255	493.727	0.473338
U55-a-AO	portaltriad	195.767	300.815	255	496.582	0.394228
U55-a-AO	portaltriad	440.829	56.788	255	497.616	0.88588
U55-a-AO	portaltriad	318.011	56.0813	255	374.092	0.850087
U55-a-AO	portaltriad	272.404	175.741	255	448.145	0.607849
U55-a-AO	artery	435.256	29.1363	255	464.393	0.937259
U55-a-AO	portaltriad	275.43	173.024	255	448.455	0.614177
U55-a-AO	portaltriad	225.712	187.972	255	413.684	0.545615
U55-a-AO	portaltriad	207.081	17.9636	255	225.044	0.920177
U55-a-AO	artery	107.755	111.152	255	218.907	0.492242
U55-a-AO	portaltriad	146.116	182.083	255	328.199	0.445206
U55-a-AQ	artery	336.937	852.096	255	1189.03	0.283371
U55-a-AQ	artery	701.292	646.752	255	1348.04	0.520229
U55-a-AQ	artery	135.559	1220.24	255	1355.8	0.0999842
U55-a-AQ	artery	162.511	1196.18	255	1358.69	0.119609
U55-a-AQ	portaltriad	96.6907	1078.04	255	1174.73	0.0823089
U55-a-AQ	artery	877.207	102.078	255	979.285	0.895762
U55-a-AQ	portaltriad	163.813	564.304	255	728.117	0.224981
U55-a-AQ	artery	336.47	400.445	255	736.915	0.456592
U55-a-AQ	portaltriad	185.163	576.231	255	761.394	0.243189
U55-a-AQ	portaltriad	257.398	508.884	255	766.281	0.335905
U55-a-AQ	portaltriad	119.006	1209.43	255	1328.44	0.0895834
U55-a-AQ	portaltriad	620.509	770.264	255	1390.77	0.446161
U55-a-AQ	artery	541.854	206.209	255	748.064	0.724343
U55-a-AQ	artery	143.507	232.797	255	376.304	0.381359
U55-a-AR	portaltriad	321.272	124.331	255	445.604	0.720982
U55-a-AR	portaltriad	391.567	51.0058	255	442.572	0.884751
U55-a-AR	portaltriad	328.935	179.78	255	508.715	0.6466
U55-a-AR	portaltriad	452.671	59.4239	255	512.095	0.883959
U55-a-AR	portaltriad	149.368	240.09	255	389.458	0.383528
U55-a-AR	artery	425.421	257.673	255	683.093	0.622786
U55-a-AR	artery	153.989	84.3743	255	238.363	0.646026
U55-a-AR	portaltriad	333.536	80.4172	255	413.953	0.805734
U55-a-AR	portaltriad	286.954	196.798	255	483.751	0.593184
U55-a-AR	portaltriad	272.902	122.352	255	395.254	0.690447
U55-a-AR	artery	208.345	133.455	255	341.799	0.609553
U55-a-AR	artery	107.046	247.505	255	354.551	0.301919
U55-a-AR	portaltriad	69.1553	272.857	255	342.012	0.202201
U55-a-AR	artery	349.967	24.8616	255	374.828	0.933672
U55-a-AR	artery	275.467	110.187	255	385.654	0.714285
U55-a-AR	artery	83.8509	410.758	255	494.609	0.16953
U6U-a-C	portaltriad	200.177	163.169	262	363.346	0.550927
U6U-a-C	portaltriad	641.936	315.042	262	956.977	0.670795
U6U-a-C	portaltriad	770.397	226.19	262	996.587	0.773036
U6U-a-C	portaltriad	805.544	262.58	262	1068.12	0.754167
U6U-a-C	portaltriad	321.93	235.12	262	557.05	0.577919
U6U-a-E	portaltriad	113.572	91.231	262	204.803	0.554542
U6U-a-E	portaltriad	156.917	91.6277	262	248.545	0.631343
U6U-a-E	portaltriad	73.902	330.023	262	403.925	0.18296
U6U-a-E	portaltriad	177.917	92.5168	262	270.433	0.657894
U65-a-A	portaltriad	77.4354	154.002	265	231.437	0.334585
U65-a-A	portaltriad	171.874	4.5684	265	176.443	0.974108
U65-a-A	artery	150.559	30.895	265	181.454	0.829737
U65-a-A	portaltriad	200.928	133.994	265	334.922	0.599925
U65-a-A	artery	70.6885	77.6227	265	148.311	0.476623
U65-a-A	artery	56.9391	80.3226	265	137.262	0.414821
U65-a-A	portaltriad	114.876	656.638	265	771.514	0.148897
U65-a-A	portaltriad	125.617	137.7	265	263.317	0.477056
U65-a-A	portaltriad	141.399	386.89	265	528.289	0.267655
U65-b-D	portaltriad	235.788	37.3799	265	273.168	0.863161
U65-b-D	artery	122	132.954	265	254.954	0.478518
U65-b-D	artery	110.783	135.062	265	245.846	0.450621
U65-b-D	artery	131.895	127.833	265	259.728	0.50782
U65-b-D	artery	53.5166	60.2353	265	113.752	0.470468
UII-a-A	artery	567.836	222.157	283	789.993	0.718786
UII-a-A	artery	318.642	330.967	283	649.609	0.490513
UII-a-A	artery	573.82	41.8104	283	615.63	0.932085
UII-a-A	portaltriad	501.551	33.1637	283	534.714	0.937979
UII-a-A	artery	164.425	379.65	283	544.074	0.30221
UII-a-A	artery	68.6418	455.935	283	524.577	0.130852
UII-a-A	artery	145.912	247.09	283	393.002	0.371276
UII-a-A	portaltriad	212.231	188.934	283	401.165	0.529036
UII-a-A	portaltriad	352.357	187.84	283	540.197	0.652275
UII-a-A	artery	116.677	207.383	283	324.06	0.360047
UII-a-A	artery	138.517	378.06	283	516.576	0.268144
UII-a-A	artery	226.946	396.599	283	623.545	0.363961
UII-a-A	portaltriad	222.078	144.208	283	366.287	0.606297
UII-a-A	artery	839.882	0	283	839.882	1
UII-a-A	portaltriad	199.098	698.68	283	897.779	0.221768
UII-a-A	portaltriad	181.817	730.441	283	912.258	0.199305
UII-a-A	portaltriad	373.908	432.247	283	806.155	0.463817
UII-a-A	artery	751.872	41.6053	283	793.477	0.947566
UII-a-C	artery	532.211	186.183	283	718.394	0.740835
UII-a-C	artery	420.528	433.658	283	854.186	0.492314
UII-a-C	artery	812.798	230.403	283	1043.2	0.779139
UII-a-C	portaltriad	416.236	117.316	283	533.552	0.780122
UII-a-C	portaltriad	219.38	217.605	283	436.985	0.502031
UII-a-C	portaltriad	161.715	311.499	283	473.214	0.341738
UII-a-C	artery	117.316	333.03	283	450.346	0.260501
UII-a-C	artery	133.198	298.564	283	431.762	0.308499
UII-a-C	artery	185.896	252.842	283	438.738	0.423706
UII-a-C	artery	116.684	338.866	283	455.55	0.256138
UII-a-C	portaltriad	196.242	265.261	283	461.503	0.425224
UII-a-C	artery	324.326	287.386	283	611.712	0.530194
UII-a-C	artery	217.31	403.935	283	621.245	0.349798
UII-a-C	artery	369.02	148.279	283	517.298	0.71336
UII-a-C	artery	311.112	209.366	283	520.478	0.597743
UII-a-C	artery	271.533	225.914	283	497.447	0.545853
UII-a-C	artery	377.757	120.15	283	497.907	0.758691
UII-a-C	artery	221.808	383.69	283	605.498	0.366324
UII-a-C	portaltriad	201.854	450.154	283	652.007	0.309588
UII-a-C	portaltriad	225.609	440.731	283	666.34	0.33858
UII-a-C	artery	603.662	17.7748	283	621.436	0.971397
UII-a-C	artery	355.344	247.594	283	602.938	0.589354
UII-a-C	artery	190.74	461.861	283	652.601	0.292276
UII-a-C	artery	296.325	352.047	283	648.372	0.457029
UI6-a-G	portaltriad	484.156	150.917	286	635.073	0.762363
UI6-a-G	portaltriad	533.406	188.255	286	721.662	0.739136
UI6-a-G	portaltriad	573.13	74.8258	286	647.956	0.88452
UI6-a-G	portaltriad	229.544	210.644	286	440.188	0.521468
UI6-a-J	portaltriad	85.9037	745.366	286	831.27	0.10334
UI6-a-J	portaltriad	79.9691	348.711	286	428.68	0.186547
UI6-a-J	portaltriad	145.123	301.709	286	446.833	0.324782
UI6-a-J	portaltriad	218.289	397.152	286	615.442	0.354687
UI6-a-J	portaltriad	224.693	609.704	286	834.397	0.269288
UI6-a-J	artery	1752.09	161.407	286	1913.5	0.915648
UI6-a-J	portaltriad	3717.17	130.168	286	3847.33	0.966167
UI6-a-J	artery	5360.35	476.427	286	5836.77	0.918375
UI6-a-J	portaltriad	4979.45	710.223	286	5689.67	0.875173
UI6-a-J	portaltriad	4503.26	324.801	286	4828.06	0.932726
UI6-a-J	artery	4820.84	924.559	286	5745.4	0.839078
UI6-a-J	portaltriad	3520.35	1585.44	286	5105.8	0.689481
UI6-a-J	portaltriad	819.568	4596.77	286	5416.34	0.151314
UI6-a-J	portaltriad	938.432	4434.21	286	5372.64	0.174669
UI6-a-J	portaltriad	2863.95	2482.93	286	5346.88	0.53563
UI6-a-J	artery	4927.04	779.926	286	5706.97	0.863338
UI6-a-J	portaltriad	397.542	3566.34	286	3963.88	0.100291
UI6-a-K	portaltriad	328.029	528.805	286	856.834	0.382838
UI6-a-K	portaltriad	20.4035	437.307	286	457.71	0.0445773
UI6-a-K	portaltriad	982.648	507.856	286	1490.5	0.659272
UI6-a-K	portaltriad	704.368	514.154	286	1218.52	0.578051
UI6-a-K	portaltriad	971.72	444.132	286	1415.85	0.686315
UI6-a-K	portaltriad	539.298	308.039	286	847.337	0.636462
UI6-a-K	portaltriad	345.41	56.4956	286	401.905	0.859431
UI6-a-K	portaltriad	203.094	37.9238	286	241.018	0.842651
UI6-a-K	portaltriad	726.331	52.9314	286	779.262	0.932075
UI6-a-K	portaltriad	84.8573	305.898	286	390.755	0.217162
UI6-a-K	artery	860.02	37.4262	286	897.447	0.958297
UI6-a-K	artery	1142.17	1.2257	286	1143.39	0.998928
UI6-a-K	artery	354.851	475.523	286	830.374	0.427339
UI6-a-K	portaltriad	17.729	549.951	286	567.679	0.0312307
UI6-a-K	portaltriad	1330.4	223.569	286	1553.97	0.856131
UI6-a-K	portaltriad	277.146	666.969	286	944.115	0.293551
UI6-a-K	portaltriad	903.516	674.302	286	1577.82	0.572636
UI6-a-K	portaltriad	429.466	417.529	286	846.995	0.507046
UI6-a-K	portaltriad	343.028	1086.57	286	1429.59	0.239948
U95-a-C	portaltriad	363.316	1044.2	295	1407.51	0.258126
U95-a-C	artery	397.915	1033.37	295	1431.29	0.278012
U95-a-C	artery	867.553	791.967	295	1659.52	0.522773
U95-a-C	artery	745.273	696.645	295	1441.92	0.516862
U95-a-C	artery	882.193	786.015	295	1668.21	0.528827
U95-a-C	artery	1197.29	159.764	295	1357.05	0.882272
U95-a-C	artery	931.701	244.625	295	1176.33	0.792043
U95-a-C	portaltriad	130.725	1010.71	295	1141.43	0.114527
U95-a-C	artery	921.378	138.03	295	1059.41	0.86971
U95-a-C	portaltriad	528.279	451.912	295	980.19	0.538955
U95-a-C	portaltriad	295.152	1303.14	295	1598.29	0.184667
U95-a-C	portaltriad	239.834	1149.08	295	1388.91	0.172678
U95-a-C	portaltriad	197.406	680.564	295	877.97	0.224844
U95-a-C	portaltriad	281.855	658.276	295	940.131	0.299804
U95-a-C	portaltriad	389.094	473.086	295	862.18	0.451291
U95-a-C	artery	433.393	457.913	295	891.305	0.486245
U95-a-C	artery	647.471	46.1846	295	693.655	0.933419
U95-a-C	artery	427.816	451.857	295	879.673	0.486335
U95-a-C	portaltriad	296.112	135.624	295	431.736	0.685864
U95-a-C	portaltriad	241.772	337.885	295	579.658	0.417095
U95-a-C	artery	197.492	169.396	295	366.888	0.538289
U95-a-C	portaltriad	118.525	304.719	295	423.244	0.28004
U95-a-C	artery	198.599	238.645	295	437.244	0.454207
U95-a-C	portaltriad	364.481	723.891	295	1088.37	0.334886
AUA-b-AE	artery	355.529	110.557	121	466.086	0.762797
AUA-b-AE	portaltriad	201.147	171.624	121	372.771	0.539598
AUA-b-AE	portaltriad	96.2395	254.948	121	351.187	0.274041
AUA-b-AE	portaltriad	190.971	188.708	121	379.679	0.502981
AUA-b-AE	portaltriad	138.8	240.445	121	379.245	0.365991
AUA-b-AE	portaltriad	166.968	284.596	121	451.563	0.369755
AUA-b-AE	artery	184.912	122.758	121	307.67	0.601008
AUA-b-AE	artery	458.461	280.511	121	738.971	0.620404
AUA-b-AE	portaltriad	166.431	489.525	121	655.956	0.253722
AUA-b-AE	portaltriad	144.158	349.308	121	493.466	0.292133
AUA-b-AE	artery	99.4624	269.89	121	369.353	0.269288
AUA-b-AE	artery	144.218	178.073	121	322.292	0.447477
AUA-b-AE	portaltriad	293.27	571.627	121	864.897	0.339081
AUA-b-AE	portaltriad	126.959	812.854	121	939.813	0.13509
AUA-b-AE	artery	448.372	591.389	121	1039.76	0.431226
AIA-a-UB	portaltriad	114.669	370.884	131	485.553	0.236161
AIA-a-UB	portaltriad	83.437	488.629	131	572.066	0.145852
AIA-a-UB	portaltriad	438.779	57.8382	131	496.617	0.883536
AIA-a-UB	portaltriad	169.52	372.135	131	541.655	0.312967
AIA-a-UB	portaltriad	299.988	462.046	131	762.034	0.393667
AIA-a-UB	portaltriad	631.427	293.028	131	924.455	0.683026
AIA-a-UB	portaltriad	524.051	261.224	131	785.275	0.667347
AIA-a-UB	portaltriad	715.463	323.817	131	1039.28	0.688422
AIA-a-UB	portaltriad	508.052	398.89	131	906.942	0.560182
AIA-a-UB	portaltriad	902.61	47.9353	131	950.545	0.949571
AIA-a-UB	portaltriad	384.434	482.414	131	866.848	0.443485
AIA-a-UB	portaltriad	152.19	1360.14	131	1512.33	0.100633
AIA-a-UB	portaltriad	359.043	489.128	131	848.171	0.423314
AIA-a-UB	portaltriad	418.572	374.57	131	793.142	0.527738
AIA-a-UB	portaltriad	541.251	161.496	131	702.747	0.770193
AIA-a-UB	portaltriad	343.393	400.303	131	743.697	0.461739
AIA-a-UB	portaltriad	226.372	492.846	131	719.218	0.314747
AIA-a-UB	portaltriad	99.5509	416.765	131	516.316	0.19281
AIA-a-UB	portaltriad	387.274	238.409	131	625.683	0.618962
AIA-a-UB	artery	744.809	414.244	131	1159.05	0.642601
AIA-a-UB	artery	606.647	526.248	131	1132.9	0.535484
AIA-a-UB	artery	371.549	147.929	131	519.478	0.715236
AIA-a-UB	artery	293.647	570.191	131	863.838	0.339933
AIA-a-UB	artery	230.806	638.934	131	869.74	0.265373

## Sheet: Supplementary Figure 8
Supplementary Figure 8a			imageIDs are randomly generated for this specific table and do not correspond to IDs in other source data tables													Supplementary Figure Lb		imageIDs are randomly generated for this specific table and do not correspond to IDs in other source data tables						Supplementary Figure 8c
order	number	slideNo	length_um_desmo_slide	percent_desmo_slide	length_um_repl_slide	percent_repl_slide	percent_repl_probe	percent_desmo_probe	length_um_repl_probe	slideFreq	barWidth	cs_barWidth	barPos.max	barPos.min		image	annotation_types	length_um	percent_gp	percent_desmo_slide	percent_desmo_tumor	percent_desmo_probe		number	annotation_types	length_um	percent_gp	percent_desmo_probe	neoadjuvant
118.5	1	RF-b-G	6936	13.85	42553	85	70.68	28.96	117085	3	0.333333	0.333333	118.833	118.5		LL-b-EH	R	22476	100	0	0	3.22		1	R	117085	70.68	28.96	Yes
118.5	1	RF-a-C	19894	33.11	40195	66.89	70.68	28.96	117085	3	0.333333	0.666667	119.167	118.833		LL-a-EC	D	279	0.89	0.89	4.58	3.22		1	D	47976	28.96	28.96	Yes
118.5	1	RF-a-F	21146	38.11	34337	61.89	70.68	28.96	117085	3	0.333333	1	119.5	119.167		LL-a-EC	R	31138	99.11	0.89	4.58	3.22		1	P	575	0.35	28.96	Yes
16.5	100	RF00-a-RFQ	2001	5.86	32146	94.14	96.9	3.1	80031	3	0.333333	0.333333	16.8333	16.5		LL-a-EF	D	1081	5.22	5.22	4.58	3.22		100	R	80031	96.9	3.1	No
16.5	100	RF00-a-RFS	0	0	16401	100	96.9	3.1	80031	3	0.333333	0.666667	17.1667	16.8333		LL-a-EF	R	19632	94.78	5.22	4.58	3.22		100	D	2558	3.1	3.1	No
16.5	100	RF00-a-RFO	557	1.74	31484	98.26	96.9	3.1	80031	3	0.333333	1	17.5	17.1667		LL-a-EE	D	1075	100	100	4.58	3.22		101	R	49489	97.7	2.3	No
10.5	101	RF0RF-a-SF	337	2.31	14266	97.69	97.7	2.3	49489	2	0.5	0.5	11	10.5		P49-a-EC	D	389	0.75	0.75	3.85	3.85		101	D	1164	2.3	2.3	No
10.5	101	RF0RF-a-SD	827	2.29	35223	97.7	97.7	2.3	49489	2	0.5	1	11.5	11		P49-a-EC	R	51336	99.25	0.75	3.85	3.85		102	R	144	0.19	99.81	Yes
285	102	RF0S-a-E	12450	100	0	0	0.19	99.81	144	4	0.25	0.25	285.25	285		P49-a-EK	D	585	1.73	1.73	3.85	3.85		102	D	77576	99.81	99.81	Yes
285	102	RF0S-c-S	30009	100	0	0	0.19	99.81	144	4	0.25	0.5	285.5	285.25		P49-a-EK	R	33230	98.27	1.73	3.85	3.85		103	R	79172	87.9	12.1	Yes
285	102	RF0S-d-U	30537	99.53	144	0.47	0.19	99.81	144	4	0.25	0.75	285.75	285.5		P49-a-EL	D	1663	3.77	3.77	3.85	3.85		103	D	10902	12.1	12.1	Yes
285	102	RF0S-d-V	4580	100	0	0	0.19	99.81	144	4	0.25	1	286	285.75		P49-a-EL	R	42401	96.23	3.77	3.85	3.85		104	D	104501	52.97	52.97	No
54	103	RF03-a-D	3182	5.13	58878	94.87	87.9	12.1	79172	2	0.5	0.5	54.5	54		P49-a-ED	D	1052	5.05	5.05	3.85	3.85		104	R	92566	46.92	52.97	No
54	103	RF03-a-A	7720	27.56	20294	72.44	87.9	12.1	79172	2	0.5	1	55	54.5		P49-a-ED	R	19786	94.95	5.05	3.85	3.85		104	P	218	0.11	52.97	No
178.5	104	RF04-b-SD	19571	28.61	48829	71.39	46.92	52.97	92566	5	0.2	0.2	178.7	178.5		P49-a-EN	D	3530	9.57	9.57	3.85	3.85		109	R	57924	79.67	20.33	No
178.5	104	RF04-a-RFD	24427	64.37	13522	35.63	46.92	52.97	92566	5	0.2	0.4	178.9	178.7		P49-a-EN	R	33349	90.43	9.57	3.85	3.85		109	D	14784	20.33	20.33	No
178.5	104	RF04-d-4D	15580	65.07	8364	34.93	46.92	52.97	92566	5	0.2	0.6	179.1	178.9		40R-a-PF	D	645	1.93	1.93	12.29	12.29		110	R	269433	89.41	10.58	Yes
178.5	104	RF04-c-3B	13111	62.97	7491	35.98	46.92	52.97	92566	5	0.2	0.8	179.3	179.1		40R-a-PF	R	32833	98.08	1.93	12.29	12.29		110	D	31895	10.58	10.58	Yes
178.5	104	RF04-d-4B	31812	68.9	14360	31.1	46.92	52.97	92566	5	0.2	1	179.5	179.3		40R-a-PJ	D	1384	6.44	6.44	12.29	12.29		111	R	102557	64.94	30.67	Yes
88.5	109	RF09-a-RFJ	4335	19.39	18017	80.6	79.67	20.33	57924	3	0.333333	0.333333	88.8333	88.5		40R-a-PJ	R	20118	93.57	6.44	12.29	12.29		111	D	48441	30.67	30.67	Yes
88.5	109	RF09-a-RFG	5896	23.93	18740	76.07	79.67	20.33	57924	3	0.333333	0.666667	89.1667	88.8333		40R-a-PH	D	2796	10.56	10.56	12.29	12.29		111	P	6942	4.4	30.67	Yes
88.5	109	RF09-a-RFF	4553	17.7	21167	82.3	79.67	20.33	57924	3	0.333333	1	89.5	89.1667		40R-a-PH	R	23676	89.43	10.56	12.29	12.29		112	R	5274	6.1	93.91	Yes
48	110	RFRF0-a-RFG	2528	8.7	26526	91.3	89.41	10.58	269433	7	0.142857	0.142857	48.1429	48		40R-a-PG	D	3672	12.41	12.41	12.29	12.29		112	D	81269	93.91	93.91	Yes
48	110	RFRF0-b-RFO	3987	8.78	41428	91.22	89.41	10.58	269433	7	0.142857	0.285714	48.2857	48.1429		40R-a-PG	R	25915	87.59	12.41	12.29	12.29		113	D	91102	48.28	48.28	Yes
48	110	RFRF0-b-RFP	6083	13.62	38572	86.38	89.41	10.58	269433	7	0.142857	0.428571	48.4286	48.2857		40R-a-PE	D	1123	29.68	29.68	12.29	12.29		113	R	97603	51.73	48.28	Yes
48	110	RFRF0-a-RFF	574	2.43	23042	97.57	89.41	10.58	269433	7	0.142857	0.571429	48.5714	48.4286		40R-a-PE	R	2661	70.32	29.68	12.29	12.29		114	R	17711	68	13.82	Yes
48	110	RFRF0-a-RFE	3306	5.45	57358	94.55	89.41	10.58	269433	7	0.142857	0.714286	48.7143	48.5714		40R-a-PD	D	6247	43.69	43.69	12.29	12.29		114	P	4735	18.18	13.82	Yes
48	110	RFRF0-a-RFJ	1435	2.63	53179	97.37	89.41	10.58	269433	7	0.142857	0.857143	48.8571	48.7143		40R-a-PD	R	8053	56.31	43.69	12.29	12.29		114	D	3598	13.82	13.82	Yes
48	110	RFRF0-b-RFQ	13982	32.28	29328	67.71	89.41	10.58	269433	7	0.142857	1	49	48.8571		4EE-a-C	R	2709	100	0	14.19	14.19		117	R	359132	97.96	2.03	No
121.5	111	RFRFRF-c-3A	9912	18.95	42406	81.05	64.94	30.67	102557	5	0.2	0.2	121.7	121.5		4EE-a-E	R	3900	100	0	14.19	14.19		117	D	7453	2.03	2.03	No
121.5	111	RFRFRF-a-RFD	5964	20.61	22971	79.39	64.94	30.67	102557	5	0.2	0.4	121.9	121.7		4EE-a-F	D	1909	15.01	15.01	14.19	14.19		118	D	29995	100	100	Yes
121.5	111	RFRFRF-a-RFE	5857	34.13	11306	65.87	64.94	30.67	102557	5	0.2	0.6	122.1	121.9		4EE-a-F	R	10807	84.99	15.01	14.19	14.19		12	D	17659	100	100	Yes
121.5	111	RFRFRF-b-SC	9346	33.86	15542	56.31	64.94	30.67	102557	5	0.2	0.8	122.3	122.1		4EE-a-D	D	2227	22.69	22.69	14.19	14.19		121	D	53186	100	100	Yes
121.5	111	RFRFRF-b-SB	17362	54.39	10332	32.37	64.94	30.67	102557	5	0.2	1	122.5	122.3		4EE-a-D	R	7588	77.31	22.69	14.19	14.19		123	R	56203	54.88	39.08	Yes
258	112	RFRFS-c-SD	9591	95.71	430	4.29	6.1	93.91	5274	8	0.125	0.125	258.125	258		P04-a-E	D	2633	5.6	5.6	18.59	18.59		123	P	6191	6.05	39.08	Yes
258	112	RFRFS-b-SA	6864	98.48	106	1.52	6.1	93.91	5274	8	0.125	0.25	258.25	258.125		P04-a-E	R	44382	94.4	5.6	18.59	18.59		123	D	40020	39.08	39.08	Yes
258	112	RFRFS-f-4F	10760	91.48	1002	8.52	6.1	93.91	5274	8	0.125	0.375	258.375	258.25		P04-a-G	D	1425	16	16	18.59	18.59		124	R	1485	8.53	91.47	Yes
258	112	RFRFS-f-4G	2239	73.7	799	26.3	6.1	93.91	5274	8	0.125	0.5	258.5	258.375		P04-a-G	R	7481	84	16	18.59	18.59		124	D	15916	91.47	91.47	Yes
258	112	RFRFS-f-4H	6038	70.5	2526	29.5	6.1	93.91	5274	8	0.125	0.625	258.625	258.5		P04-a-H	D	7058	25.96	25.96	18.59	18.59		126	D	27059	39.79	39.79	No
258	112	RFRFS-a-RFC	11072	100	0	0	6.1	93.91	5274	8	0.125	0.75	258.75	258.625		P04-a-H	R	20131	74.04	25.96	18.59	18.59		126	R	40943	60.21	39.79	No
258	112	RFRFS-d-e	21491	98.12	411	1.88	6.1	93.91	5274	8	0.125	0.875	258.875	258.75		P04-a-F	D	9514	34.17	34.17	18.59	18.59		127	R	69800	75.81	24.19	Yes
258	112	RFRFS-a-RFA	13214	100	0	0	6.1	93.91	5274	8	0.125	1	259	258.875		P04-a-F	R	18328	65.83	34.17	18.59	18.59		127	D	22278	24.19	24.19	Yes
172.5	113	RFRF3-a-C	29696	41.14	42481	58.86	51.73	48.28	97603	6	0.166667	0.166667	172.667	172.5		40L-b-3E	D	1865	7.77	7.77	17.69	19.12		128	D	60274	100	100	Yes
172.5	113	RFRF3-c-O	6637	73.54	2388	26.46	51.73	48.28	97603	6	0.166667	0.333333	172.833	172.667		40L-b-3E	R	22144	92.23	7.77	17.69	19.12		129	R	60171	85.83	14.17	Yes
172.5	113	RFRF3-b-H	6796	20.49	26378	79.52	51.73	48.28	97603	6	0.166667	0.5	173	172.833		40L-b-3B	D	3640	20.35	20.35	17.69	19.12		129	D	9934	14.17	14.17	Yes
172.5	113	RFRF3-b-G	15485	63.81	8783	36.19	51.73	48.28	97603	6	0.166667	0.666667	173.167	173		40L-b-3B	R	14247	79.65	20.35	17.69	19.12		13	D	16798	53.47	53.47	Yes
172.5	113	RFRF3-a-E	19385	73.56	6968	26.44	51.73	48.28	97603	6	0.166667	0.833333	173.333	173.167		40L-b-3D	D	5285	21.25	21.25	17.69	19.12		13	R	14617	46.53	53.47	Yes
172.5	113	RFRF3-a-F	13103	55.27	10605	44.73	51.73	48.28	97603	6	0.166667	1	173.5	173.333		40L-b-3D	R	19585	78.75	21.25	17.69	19.12		130	D	35131	86.6	86.6	Yes
64.5	114	RFRF4-c-NBB	1259	13.81	7742	84.92	68	13.82	17711	3	0.333333	0.333333	64.8333	64.5		40L-b-3A	D	4766	22.5	22.5	17.69	19.12		130	R	5434	13.39	86.6	Yes
64.5	114	RFRF4-c-NBC	1862	15.74	9969	84.26	68	13.82	17711	3	0.333333	0.666667	65.1667	64.8333		40L-b-3A	R	16414	77.5	22.5	17.69	19.12		131	D	96134	100	100	Yes
64.5	114	RFRF4-b-L	477	9.36	0	0	68	13.82	17711	3	0.333333	1	65.5	65.1667		40L-a-PF	R	18616	100	0	20.8	19.12		132	R	153156	92.58	7.42	No
9	117	RFRF7-c-5V	460	1.54	29342	98.46	97.96	2.03	359132	11	0.0909091	0.0909091	9.09091	9		40L-a-PE	D	1168	8.53	8.53	20.8	19.12		132	D	12281	7.42	7.42	No
9	117	RFRF7-a-5P	641	2.09	30019	97.91	97.96	2.03	359132	11	0.0909091	0.181818	9.18182	9.09091		40L-a-PE	R	12526	91.47	8.53	20.8	19.12		133	D	15677	17.97	17.97	Yes
9	117	RFRF7-a-5F	1314	6.79	18041	93.21	97.96	2.03	359132	11	0.0909091	0.272727	9.27273	9.18182		40L-a-PB	D	4399	24.1	24.1	20.8	19.12		133	R	71569	82.04	17.97	Yes
9	117	RFRF7-a-5E	1716	9.11	17116	90.88	97.96	2.03	359132	11	0.0909091	0.363636	9.36364	9.27273		40L-a-PB	R	13851	75.89	24.1	20.8	19.12		134	R	56446	56.22	43.77	No
9	117	RFRF7-b-5H	293	0.61	47596	99.39	97.96	2.03	359132	11	0.0909091	0.454545	9.45455	9.36364		40L-a-PA	D	9997	41.17	41.17	20.8	19.12		134	D	43944	43.77	43.77	No
9	117	RFRF7-b-5J	0	0	19312	100	97.96	2.03	359132	11	0.0909091	0.545455	9.54545	9.45455		40L-a-PA	R	14287	58.84	41.17	20.8	19.12		135	D	26118	100	100	Yes
9	117	RFRF7-c-5U	209	0.55	37808	99.45	97.96	2.03	359132	11	0.0909091	0.636364	9.63636	9.54545		4E3-a-PB	D	669	3.55	3.55	3.55	22.19		136	D	29508	32.46	32.46	Yes
9	117	RFRF7-c-5X	0	0	31945	100	97.96	2.03	359132	11	0.0909091	0.727273	9.72727	9.63636		4E3-a-PB	R	18177	96.45	3.55	3.55	22.19		136	R	61393	67.54	32.46	Yes
9	117	RFRF7-a-5Q	123	0.44	27757	99.56	97.96	2.03	359132	11	0.0909091	0.818182	9.81818	9.72727		4E3-b-PJ	D	1306	10.78	10.78	14.46	22.19		137	R	10108	67.54	32.46	No
9	117	RFRF7-b-5N	2697	7.29	34277	92.71	97.96	2.03	359132	11	0.0909091	0.909091	9.90909	9.81818		4E3-b-PJ	R	10812	89.22	10.78	14.46	22.19		137	D	4858	32.46	32.46	No
9	117	RFRF7-b-5K	0	0	65919	100	97.96	2.03	359132	11	0.0909091	1	10	9.90909		4E3-b-PK	D	2520	17.57	17.57	14.46	22.19		138	D	41003	100	100	Yes
316.5	118	RFRFE-a-A	22352	100	0	0	0	100	0	2	0.5	0.5	317	316.5		4E3-b-PK	R	11819	82.42	17.57	14.46	22.19		140	D	14978	9.42	9.42	No
316.5	118	RFRFE-a-B	7643	100	0	0	0	100	0	2	0.5	1	317.5	317		4E3-c-3B	D	9399	54.27	54.27	54.27	22.19		140	R	144051	90.58	9.42	No
295.5	12	RFS-a-RFC	17659	100	0	0	0	100	0	1	1	1	296.5	295.5		4E3-c-3B	R	7920	45.73	54.27	54.27	22.19		141	D	71003	73.19	73.19	Yes
318	121	RFSRF-b-RFE	17270	100	0	0	0	100	0	4	0.25	0.25	318.25	318		409-a-EG	D	7048	20.89	20.89	35.93	35.93		141	P	284	0.29	73.19	Yes
318	121	RFSRF-c-RFJ	11214	100	0	0	0	100	0	4	0.25	0.5	318.5	318.25		409-a-EG	P	281	0.83	20.89	35.93	35.93		141	R	25731	26.52	73.19	Yes
318	121	RFSRF-a-RFC	16617	100	0	0	0	100	0	4	0.25	0.75	318.75	318.5		409-a-EG	R	26402	78.27	20.89	35.93	35.93		142	D	48618	100	100	No
318	121	RFSRF-d-SE	8085	100	0	0	0	100	0	4	0.25	1	319	318.75		409-a-ED	D	7959	39.45	39.45	35.93	35.93		144	D	17099	100	100	Yes
144	123	RFS3-a-RFD	12930	73.01	0	0	54.88	39.08	56203	4	0.25	0.25	144.25	144		409-a-ED	P	210	1.04	39.45	35.93	35.93		147	R	145383	93.31	6.69	No
144	123	RFS3-b-SC	5125	14.57	29962	85.16	54.88	39.08	56203	4	0.25	0.5	144.5	144.25		409-a-ED	R	12007	59.51	39.45	35.93	35.93		147	D	10428	6.69	6.69	No
144	123	RFS3-a-RFE	16837	79.92	2915	13.83	54.88	39.08	56203	4	0.25	0.75	144.75	144.5		409-a-EE	D	11864	56.84	56.84	35.93	35.93		15	R	27063	60.28	39.72	Yes
144	123	RFS3-b-SD	5128	18.02	23326	81.98	54.88	39.08	56203	4	0.25	1	145	144.75		409-a-EE	R	9009	43.16	56.84	35.93	35.93		15	D	17833	39.72	39.72	Yes
252	124	RFS4-b-F	15916	91.47	1485	8.53	8.53	91.47	1485	1	1	1	253	252		P4L-a-EQ	D	20049	26.75	26.75	39.39	39.39		152	D	61933	99.39	99.39	Yes
148.5	126	RFS6-a-C	10684	32.04	22662	67.96	60.21	39.79	40943	2	0.5	0.5	149	148.5		P4L-a-EQ	P	54449	72.64	26.75	39.39	39.39		152	R	381	0.61	99.39	Yes
148.5	126	RFS6-a-B	16375	47.25	18281	52.75	60.21	39.79	40943	2	0.5	1	149.5	149		P4L-a-EQ	R	463	0.62	26.75	39.39	39.39		153	D	12316	100	100	Yes
108	127	RFS7-a-A	15923	41.83	22142	58.16	75.81	24.19	69800	3	0.333333	0.333333	108.333	108		P4L-a-EK	D	51408	27.94	27.94	39.39	39.39		154	R	53531	63.51	36.49	No
108	127	RFS7-b-G	500	1.87	26203	98.13	75.81	24.19	69800	3	0.333333	0.666667	108.667	108.333		P4L-a-EK	P	132024	71.76	27.94	39.39	39.39		154	D	30755	36.49	36.49	No
108	127	RFS7-b-F	5855	21.44	21455	78.56	75.81	24.19	69800	3	0.333333	1	109	108.667		P4L-a-EK	R	556	0.3	27.94	39.39	39.39		155	R	34221	95.24	4.76	No
319.5	128	RFSE-b-SC	29881	100	0	0	0	100	0	3	0.333333	0.333333	319.833	319.5		P4L-a-EE	D	72922	67.8	67.8	39.39	39.39		155	D	1711	4.76	4.76	No
319.5	128	RFSE-a-RFNB	17946	100	0	0	0	100	0	3	0.333333	0.666667	320.167	319.833		P4L-a-EE	P	34556	32.13	67.8	39.39	39.39		156	R	21617	27.81	72.19	Yes
319.5	128	RFSE-a-RFD	12447	100	0	0	0	100	0	3	0.333333	1	320.5	320.167		P4L-a-EE	R	81	0.08	67.8	39.39	39.39		156	D	56118	72.19	72.19	Yes
67.5	129	RFS9-a-3D	1614	7.65	19478	92.35	85.83	14.17	60171	4	0.25	0.25	67.75	67.5										158	R	4611	12.51	87.49	Yes
67.5	129	RFS9-a-3C	4900	24.74	14902	75.26	85.83	14.17	60171	4	0.25	0.5	68	67.75										158	D	32233	87.49	87.49	Yes
67.5	129	RFS9-a-3E	1838	23.17	6094	76.83	85.83	14.17	60171	4	0.25	0.75	68.25	68										159	R	46579	89	11	No
67.5	129	RFS9-a-3F	1582	7.43	19697	92.57	85.83	14.17	60171	4	0.25	1	68.5	68.25										159	D	5755	11	11	No
180	13	RF3-a-D	16798	53.47	14617	46.53	46.53	53.47	14617	1	1	1	181	180										16	D	24758	28.51	28.51	Yes
235.5	130	RF30-a-SF	35131	86.6	5434	13.39	13.39	86.6	5434	1	1	1	236.5	235.5										16	R	62010	71.42	28.51	Yes
313.5	131	RF3RF-b-3E	15536	100	0	0	0	100	0	5	0.2	0.2	313.7	313.5										16	P	65	0.07	28.51	Yes
313.5	131	RF3RF-a-SA	22887	100	0	0	0	100	0	5	0.2	0.4	313.9	313.7										161	D	18539	68.69	68.69	No
313.5	131	RF3RF-b-3B	26956	100	0	0	0	100	0	5	0.2	0.6	314.1	313.9										161	R	8451	31.31	68.69	No
313.5	131	RF3RF-b-3C	13850	100	0	0	0	100	0	5	0.2	0.8	314.3	314.1										162	D	47385	85.69	85.69	Yes
313.5	131	RF3RF-a-SB	16905	100	0	0	0	100	0	5	0.2	1	314.5	314.3										162	R	7912	14.3	85.69	Yes
33	132	RF3S-a-C	0	0	38212	100	92.58	7.42	153156	5	0.2	0.2	33.2	33										163	D	13611	100	100	Yes
33	132	RF3S-a-G	6229	13.9	38600	86.1	92.58	7.42	153156	5	0.2	0.4	33.4	33.2										165	R	124180	79.64	20.36	No
33	132	RF3S-a-N	4520	12.89	30535	87.11	92.58	7.42	153156	5	0.2	0.6	33.6	33.4										165	D	31742	20.36	20.36	No
33	132	RF3S-a-F	906	4.04	21517	95.96	92.58	7.42	153156	5	0.2	0.8	33.8	33.6										167	D	11697	100	100	Yes
33	132	RF3S-a-K	626	2.51	24292	97.49	92.58	7.42	153156	5	0.2	1	34	33.8										171	R	77013	71.11	28.9	No
79.5	133	RF33-a-RFN	667	2.42	26871	97.58	82.04	17.97	71569	3	0.333333	0.333333	79.8333	79.5										171	D	31297	28.9	28.9	No
79.5	133	RF33-b-3A	4277	29.8	10073	70.19	82.04	17.97	71569	3	0.333333	0.666667	80.1667	79.8333										172	R	29287	64.04	35.96	Yes
79.5	133	RF33-a-RFD	10733	23.66	34625	76.34	82.04	17.97	71569	3	0.333333	1	80.5	80.1667										172	D	16446	35.96	35.96	Yes
159	134	RF34-c-M	0	0	7568	100	56.22	43.77	56446	6	0.166667	0.166667	159.167	159										173	R	175675	96.98	3.03	No
159	134	RF34-a-C	12869	96.77	430	3.23	56.22	43.77	56446	6	0.166667	0.333333	159.333	159.167										173	D	5483	3.03	3.03	No
159	134	RF34-b-L	3444	23.53	11191	76.47	56.22	43.77	56446	6	0.166667	0.5	159.5	159.333										177	D	120596	58.99	58.99	No
159	134	RF34-b-E	12100	60.44	7920	39.56	56.22	43.77	56446	6	0.166667	0.666667	159.667	159.5										177	P	78304	38.3	58.99	No
159	134	RF34-b-F	1002	3.3	29337	96.69	56.22	43.77	56446	6	0.166667	0.833333	159.833	159.667										177	R	5545	2.71	58.99	No
159	134	RF34-a-D	14529	100	0	0	56.22	43.77	56446	6	0.166667	1	160	159.833										18	D	11697	100	100	No
322.5	135	RF35-a-RFF	14705	100	0	0	0	100	0	3	0.333333	0.333333	322.833	322.5										183	D	8023	100	100	No
322.5	135	RF35-a-RFL	7408	100	0	0	0	100	0	3	0.333333	0.666667	323.167	322.833										185	R	50441	72.25	27.74	Yes
322.5	135	RF35-a-RFJ	4005	100	0	0	0	100	0	3	0.333333	1	323.5	323.167										185	D	19368	27.74	27.74	Yes
126	136	RF36-a-3D	16181	32.67	33350	67.33	67.54	32.46	61393	2	0.5	0.5	126.5	126										186	R	620	0.98	99.02	Yes
126	136	RF36-a-3F	13327	32.21	28043	67.78	67.54	32.46	61393	2	0.5	1	127	126.5										186	D	62632	99.02	99.02	Yes
124.5	137	RF37-a-RFM	4137	84.26	773	15.74	67.54	32.46	10108	3	0.333333	0.333333	124.833	124.5										188	D	22886	100	100	Yes
124.5	137	RF37-satelite-RFO	488	7.67	5871	92.32	67.54	32.46	10108	3	0.333333	0.666667	125.167	124.833										19	R	27550	16.05	19.13	Yes
124.5	137	RF37-a-RFG	233	6.3	3464	93.69	67.54	32.46	10108	3	0.333333	1	125.5	125.167										19	P	111337	64.83	19.13	Yes
346.5	138	RF3E-a-F	18390	100	0	0	0	100	0	2	0.5	0.5	347	346.5										19	D	32851	19.13	19.13	Yes
346.5	138	RF3E-a-D	22613	100	0	0	0	100	0	2	0.5	1	347.5	347										190	R	4277	16.62	83.38	No
39	140	RF40-a-RFF	0	0	30304	100	90.58	9.42	144051	7	0.142857	0.142857	39.1429	39										190	D	21452	83.38	83.38	No
39	140	RF40-b-RFH	2752	10.37	23793	89.63	90.58	9.42	144051	7	0.142857	0.285714	39.2857	39.1429										191	D	42699	100	100	No
39	140	RF40-c-RFK	0	0	13932	100	90.58	9.42	144051	7	0.142857	0.428571	39.4286	39.2857										192	D	56278	81.94	81.94	Yes
39	140	RF40-a-RFE	0	0	22182	100	90.58	9.42	144051	7	0.142857	0.571429	39.5714	39.4286										192	R	12401	18.05	81.94	Yes
39	140	RF40-a-RFM	8937	24.79	27110	75.2	90.58	9.42	144051	7	0.142857	0.714286	39.7143	39.5714										193	R	36770	50.25	49.75	Yes
39	140	RF40-a-RFD	0	0	17831	100	90.58	9.42	144051	7	0.142857	0.857143	39.8571	39.7143										193	D	36410	49.75	49.75	Yes
39	140	RF40-a-RFC	3289	26.99	8899	73.01	90.58	9.42	144051	7	0.142857	1	40	39.8571										194	R	34082	24.93	75.07	Yes
211.5	141	RF4RF-a-C	13911	72.09	5385	27.91	26.52	73.19	25731	3	0.333333	0.333333	211.833	211.5										194	D	102618	75.07	75.07	Yes
211.5	141	RF4RF-a-D	34375	83.92	6301	15.38	26.52	73.19	25731	3	0.333333	0.666667	212.167	211.833										196	D	64345	42.97	42.97	No
211.5	141	RF4RF-a-A	22717	61.79	14045	38.21	26.52	73.19	25731	3	0.333333	1	212.5	212.167										196	R	85399	57.03	42.97	No
348	142	RF4S-a-SA	48618	100	0	0	0	100	0	1	1	1	349	348										197	D	6812	14.99	14.99	Yes
349.5	144	RF44-b-3B	11265	100	0	0	0	100	0	2	0.5	0.5	350	349.5										197	R	38620	85.01	14.99	Yes
349.5	144	RF44-a-RFA	5834	100	0	0	0	100	0	2	0.5	1	350.5	350										198	P	736	0.23	72.12	Yes
31.5	147	RF47-d-SE	268	0.91	29082	99.09	93.31	6.69	145383	6	0.166667	0.166667	31.6667	31.5										198	D	227091	72.12	72.12	Yes
31.5	147	RF47-f-SO	0	0	34905	100	93.31	6.69	145383	6	0.166667	0.333333	31.8333	31.6667										198	R	87064	27.65	72.12	Yes
31.5	147	RF47-h-3	4738	18.67	20641	81.33	93.31	6.69	145383	6	0.166667	0.5	32	31.8333										2	R	163967	86.37	13.63	Yes
31.5	147	RF47-g-SP	764	3.11	23797	96.89	93.31	6.69	145383	6	0.166667	0.666667	32.1667	32										2	D	25876	13.63	13.63	Yes
31.5	147	RF47-e-SJ	4101	23.04	13700	76.96	93.31	6.69	145383	6	0.166667	0.833333	32.3333	32.1667										20	D	55289	100	100	Yes
31.5	147	RF47-b-SB	557	2.34	23258	97.66	93.31	6.69	145383	6	0.166667	1	32.5	32.3333										200	R	58	0.07	99.93	Yes
147	15	RF5-a-D	338	1.96	16914	98.04	60.28	39.72	27063	2	0.5	0.5	147.5	147										200	D	80373	99.93	99.93	Yes
147	15	RF5-a-E	17495	63.29	10149	36.71	60.28	39.72	27063	2	0.5	1	148	147.5										204	R	90322	81.41	18.59	Yes
279	152	RF5S-c-3A	20477	100	0	0	0.61	99.39	381	2	0.5	0.5	279.5	279										204	D	20630	18.59	18.59	Yes
279	152	RF5S-b-SC	41456	99.09	381	0.91	0.61	99.39	381	2	0.5	1	280	279.5										205	R	157682	77.36	22.63	Yes
351	153	RF53-a-RFA	12316	100	0	0	0	100	0	1	1	1	352	351										205	D	46129	22.63	22.63	Yes
142.5	154	RF54-a-J	21473	41.36	30447	58.64	63.51	36.49	53531	2	0.5	0.5	143	142.5										206	R	130043	80.87	19.13	Yes
142.5	154	RF54-a-E	9282	28.68	23084	71.33	63.51	36.49	53531	2	0.5	1	143.5	143										206	D	30756	19.13	19.13	Yes
27	155	RF55-a-B	1711	4.76	34221	95.24	95.24	4.76	34221	1	1	1	28	27										207	P	26824	49.52	50.48	Yes
208.5	156	RF56-a-E	606	2.87	20544	97.14	27.81	72.19	21617	2	0.5	0.5	209	208.5										207	D	27344	50.48	50.48	Yes
208.5	156	RF56-a-RFC	55512	98.1	1073	1.89	27.81	72.19	21617	2	0.5	1	209.5	209										208	R	10787	12.21	87.43	Yes
240	158	RF5E-a-G	8491	68.74	3862	31.27	12.51	87.49	4611	2	0.5	0.5	240.5	240										208	P	322	0.36	87.43	Yes
240	158	RF5E-a-F	23742	96.94	749	3.06	12.51	87.49	4611	2	0.5	1	241	240.5										208	D	77270	87.43	87.43	Yes
49.5	159	RF59-a-C	5755	11	46579	89	89	11	46579	1	1	1	50.5	49.5										21	D	6560	23.31	23.31	No
115.5	16	RF6-a-E	9621	39.48	14746	60.52	71.42	28.51	62010	3	0.333333	0.333333	115.833	115.5										21	R	21578	76.69	23.31	No
115.5	16	RF6-a-A	14725	41.82	20424	58	71.42	28.51	62010	3	0.333333	0.666667	116.167	115.833										210	D	22032	100	100	No
115.5	16	RF6-a-D	412	1.51	26840	98.48	71.42	28.51	62010	3	0.333333	1	116.5	116.167										211	R	241782	83.21	16.08	Yes
202.5	161	RF6RF-a-C	18539	68.69	8451	31.31	31.31	68.69	8451	1	1	1	203.5	202.5										211	P	2047	0.7	16.08	Yes
232.5	162	RF6S-a-RFE	22024	74.89	7385	25.11	14.3	85.69	7912	2	0.5	0.5	233	232.5										211	D	46719	16.08	16.08	Yes
232.5	162	RF6S-a-RFD	25361	97.96	527	2.03	14.3	85.69	7912	2	0.5	1	233.5	233										212	D	113776	100	100	Yes
306	163	RF63-a-RFC	13611	100	0	0	0	100	0	1	1	1	307	306										213	D	190018	41.91	41.91	No
90	165	RF65-b-SA	5565	15.49	30366	84.51	79.64	20.36	124180	5	0.2	0.2	90.2	90										213	R	262975	58	41.91	No
90	165	RF65-a-RFC	7433	23.24	24548	76.76	79.64	20.36	124180	5	0.2	0.4	90.4	90.2										213	P	449	0.1	41.91	No
90	165	RF65-a-RFG	3113	9.59	29363	90.41	79.64	20.36	124180	5	0.2	0.6	90.6	90.4										214	D	11839	100	100	Yes
90	165	RF65-a-RFB	5243	30.14	12155	69.86	79.64	20.36	124180	5	0.2	0.8	90.8	90.6										215	D	83630	75.39	75.39	Yes
90	165	RF65-c-3B	10388	27.24	27748	72.76	79.64	20.36	124180	5	0.2	1	91	90.8										215	R	27307	24.61	75.39	Yes
340.5	167	RF67-a-RFA	11697	100	0	0	0	100	0	1	1	1	341.5	340.5										216	D	93587	87.34	87.34	No
117	171	RF7RF-a-D	11819	36.38	20668	63.62	71.11	28.9	77013	3	0.333333	0.333333	117.333	117										216	R	13152	12.28	87.34	No
117	171	RF7RF-a-C	3623	6.71	50356	93.29	71.11	28.9	77013	3	0.333333	0.666667	117.667	117.333										216	P	408	0.38	87.34	No
117	171	RF7RF-a-B	15855	72.58	5989	27.42	71.11	28.9	77013	3	0.333333	1	118	117.667										217	P	444	0.46	99.54	No
139.5	172	RF7S-e-3H	8180	37.73	13503	62.27	64.04	35.96	29287	2	0.5	0.5	140	139.5										217	D	95577	99.54	99.54	No
139.5	172	RF7S-e-3G	8266	34.37	15784	65.63	64.04	35.96	29287	2	0.5	1	140.5	140										218	D	23528	26.15	26.15	Yes
15	173	RF73-a-SG	1529	3.11	47636	96.89	96.98	3.03	175675	5	0.2	0.2	15.2	15										218	R	66448	73.85	26.15	Yes
15	173	RF73-a-SL	98	0.52	18660	99.48	96.98	3.03	175675	5	0.2	0.4	15.4	15.2										219	R	410	0.72	99.28	Yes
15	173	RF73-a-SE	484	1.79	26536	98.21	96.98	3.03	175675	5	0.2	0.6	15.6	15.4										219	D	56528	99.28	99.28	Yes
15	173	RF73-a-SH	521	1.29	39856	98.7	96.98	3.03	175675	5	0.2	0.8	15.8	15.6										22	R	37702	52.81	47.18	Yes
15	173	RF73-a-SK	2851	6.22	42987	93.78	96.98	3.03	175675	5	0.2	1	16	15.8										22	D	33682	47.18	47.18	Yes
187.5	177	RF77-a-RFF	28006	61.45	739	1.62	2.71	58.99	5545	5	0.2	0.2	187.7	187.5										220	R	129649	76.15	23.76	No
187.5	177	RF77-a-RFP	41431	65.14	1376	2.16	2.71	58.99	5545	5	0.2	0.4	187.9	187.7										220	D	40450	23.76	23.76	No
187.5	177	RF77-a-RFD	21489	32.76	3430	5.23	2.71	58.99	5545	5	0.2	0.6	188.1	187.9										220	P	161	0.09	23.76	No
187.5	177	RF77-a-RFN	4941	100	0	0	2.71	58.99	5545	5	0.2	0.8	188.3	188.1										222	D	51203	66.37	66.37	No
187.5	177	RF77-a-RFR	24729	100	0	0	2.71	58.99	5545	5	0.2	1	188.5	188.3										222	R	25941	33.63	66.37	No
297	18	RFE-a-A	11697	100	0	0	0	100	0	1	1	1	298	297										223	R	171561	87.44	12.55	No
328.5	183	RFE3-b-SB	3997	100	0	0	0	100	0	2	0.5	0.5	329	328.5										223	D	24630	12.55	12.55	No
328.5	183	RFE3-a-RFB	4026	100	0	0	0	100	0	2	0.5	1	329.5	329										224	R	510	2.64	97.36	Yes
114	185	RFE5-b-RFH	10766	31.51	23404	68.49	72.25	27.74	50441	2	0.5	0.5	114.5	114										224	D	18793	97.36	97.36	Yes
114	185	RFE5-a-RFF	8602	24.14	27037	75.86	72.25	27.74	50441	2	0.5	1	115	114.5										229	D	41080	69.7	69.7	Yes
271.5	186	RFE6-b-H	17449	100	0	0	0.98	99.02	620	5	0.2	0.2	271.7	271.5										229	R	17858	30.3	69.7	Yes
271.5	186	RFE6-a-D	15052	96.04	620	3.96	0.98	99.02	620	5	0.2	0.4	271.9	271.7										23	D	12420	100	100	Yes
271.5	186	RFE6-a-C	8358	100	0	0	0.98	99.02	620	5	0.2	0.6	272.1	271.9										230	D	386	1.53	1.53	No
271.5	186	RFE6-d-M	10719	100	0	0	0.98	99.02	620	5	0.2	0.8	272.3	272.1										230	R	24816	98.47	1.53	No
271.5	186	RFE6-c-K	11054	100	0	0	0.98	99.02	620	5	0.2	1	272.5	272.3										232	D	33127	100	100	Yes
330	188	RFEE-d-5F	19602	100	0	0	0	100	0	2	0.5	0.5	330.5	330										233	D	16692	22.72	22.72	No
330	188	RFEE-b-3B	3284	100	0	0	0	100	0	2	0.5	1	331	330.5										233	R	56767	77.28	22.72	No
85.5	19	RF9-d-SC	7757	31.05	15163	60.69	16.05	19.13	27550	5	0.2	0.2	85.7	85.5										235	R	2700	2.62	97.38	Yes
85.5	19	RF9-b-RFF	3948	10.49	6833	18.16	16.05	19.13	27550	5	0.2	0.4	85.9	85.7										235	D	100323	97.38	97.38	Yes
85.5	19	RF9-a-RFD	6391	19.11	0	0	16.05	19.13	27550	5	0.2	0.6	86.1	85.9										236	D	49187	100	100	Yes
85.5	19	RF9-c-RFH	5551	16.22	990	2.89	16.05	19.13	27550	5	0.2	0.8	86.3	86.1										237	R	35603	85.81	14.19	No
85.5	19	RF9-b-RFE	9204	22.2	4564	11.01	16.05	19.13	27550	5	0.2	1	86.5	86.3										237	D	5888	14.19	14.19	No
229.5	190	RF90-a-D	21452	83.38	4277	16.62	16.62	83.38	4277	1	1	1	230.5	229.5										238	D	91483	56.09	56.09	Yes
343.5	191	RF9RF-a-RFE	11244	100	0	0	0	100	0	4	0.25	0.25	343.75	343.5										238	P	152	0.09	56.09	Yes
343.5	191	RF9RF-a-RFJ	13519	100	0	0	0	100	0	4	0.25	0.5	344	343.75										238	R	71468	43.82	56.09	Yes
343.5	191	RF9RF-a-RFF	12967	100	0	0	0	100	0	4	0.25	0.75	344.25	344										239	R	34274	98.54	1.45	Yes
343.5	191	RF9RF-a-RFK	4969	100	0	0	0	100	0	4	0.25	1	344.5	344.25										239	D	505	1.45	1.45	Yes
226.5	192	RF9S-b-RFE	15722	89.42	1860	10.58	18.05	81.94	12401	4	0.25	0.25	226.75	226.5										24	D	33630	100	100	Yes
226.5	192	RF9S-a-RFJ	6182	86.17	992	13.82	18.05	81.94	12401	4	0.25	0.5	227	226.75										240	R	7991	13.58	86.42	Yes
226.5	192	RF9S-a-RFF	15565	66.88	7709	33.12	18.05	81.94	12401	4	0.25	0.75	227.25	227										240	D	50840	86.42	86.42	Yes
226.5	192	RF9S-c-RFK	18809	91.09	1840	8.91	18.05	81.94	12401	4	0.25	1	227.5	227.25										242	D	133303	77.37	77.37	No
174	193	RF93-c-3A	1096	15.25	6093	84.75	50.25	49.75	36770	3	0.333333	0.333333	174.333	174										242	P	36633	21.26	77.37	No
174	193	RF93-a-RFC	16121	82.19	3494	17.81	50.25	49.75	36770	3	0.333333	0.666667	174.667	174.333										242	R	2357	1.37	77.37	No
174	193	RF93-b-SB	19193	41.39	27183	58.61	50.25	49.75	36770	3	0.333333	1	175	174.667										243	R	26435	65.51	34.49	No
213	194	RF94-b-RFH	25242	97.37	683	2.63	24.93	75.07	34082	5	0.2	0.2	213.2	213										243	D	13920	34.49	34.49	No
213	194	RF94-c-RFK	13014	100	0	0	24.93	75.07	34082	5	0.2	0.4	213.4	213.2										244	D	146561	75.76	75.76	Yes
213	194	RF94-a-RFE	24916	55.86	19689	44.14	24.93	75.07	34082	5	0.2	0.6	213.6	213.4										244	P	17679	9.14	75.76	Yes
213	194	RF94-d-RFM	30375	100	0	0	24.93	75.07	34082	5	0.2	0.8	213.8	213.6										244	R	29211	15.1	75.76	Yes
213	194	RF94-b-RFJ	9071	39.82	13710	60.18	24.93	75.07	34082	5	0.2	1	214	213.8										245	D	13376	35.78	35.78	Yes
157.5	196	RF96-a-RFH	13492	40.79	19584	59.21	57.03	42.97	85399	4	0.25	0.25	157.75	157.5										245	R	24007	64.22	35.78	Yes
157.5	196	RF96-a-RFD	12225	34.99	22715	65.02	57.03	42.97	85399	4	0.25	0.5	158	157.75										246	R	63246	70.63	29.37	No
157.5	196	RF96-a-RFC	18992	39.01	29689	60.99	57.03	42.97	85399	4	0.25	0.75	158.25	158										246	D	26297	29.37	29.37	No
157.5	196	RF96-a-RFE	19636	59.42	13411	40.59	57.03	42.97	85399	4	0.25	1	158.5	158.25										247	R	61588	89.61	10.39	No
73.5	197	RF97-a-D	6812	14.99	38620	85.01	85.01	14.99	38620	1	1	1	74.5	73.5										247	D	7142	10.39	10.39	No
207	198	RF9E-b-RFL	20053	99.78	45	0.22	27.65	72.12	87064	15	0.0666667	0.0666667	207.067	207										248	P	221029	60.31	39.39	Yes
207	198	RF9E-a-RFC	10070	100	0	0	27.65	72.12	87064	15	0.0666667	0.133333	207.133	207.067										248	D	144379	39.39	39.39	Yes
207	198	RF9E-a-RFF	12469	87.2	1830	12.8	27.65	72.12	87064	15	0.0666667	0.2	207.2	207.133										248	R	1100	0.3	39.39	Yes
207	198	RF9E-c-RFO	31268	99.87	42	0.13	27.65	72.12	87064	15	0.0666667	0.266667	207.267	207.2										249	D	7219	3.85	3.85	Yes
207	198	RF9E-d-RFQ	28997	100	0	0	27.65	72.12	87064	15	0.0666667	0.333333	207.333	207.267										249	R	180102	96.15	3.85	Yes
207	198	RF9E-b-RFH	4450	24.99	13359	75.02	27.65	72.12	87064	15	0.0666667	0.4	207.4	207.333										25	D	19018	99.91	99.91	Yes
207	198	RF9E-b-RFN	16390	46.79	18636	53.21	27.65	72.12	87064	15	0.0666667	0.466667	207.467	207.4										25	R	18	0.09	99.91	Yes
207	198	RF9E-f-RFV	8666	92.17	0	0	27.65	72.12	87064	15	0.0666667	0.533333	207.533	207.467										250	D	39010	100	100	Yes
207	198	RF9E-d-RFR	26343	100	0	0	27.65	72.12	87064	15	0.0666667	0.6	207.6	207.533										252	R	87369	77.66	22.34	Yes
207	198	RF9E-b-RFG	7114	11.86	52844	88.13	27.65	72.12	87064	15	0.0666667	0.666667	207.667	207.6										252	D	25134	22.34	22.34	Yes
207	198	RF9E-b-RFJ	4379	100	0	0	27.65	72.12	87064	15	0.0666667	0.733333	207.733	207.667										254	D	18438	98.88	98.88	Yes
207	198	RF9E-g-SB	11259	97.34	308	2.66	27.65	72.12	87064	15	0.0666667	0.8	207.8	207.733										254	R	209	1.12	98.88	Yes
207	198	RF9E-e-RFT	19247	100	0	0	27.65	72.12	87064	15	0.0666667	0.866667	207.867	207.8										255	D	66805	100	100	No
207	198	RF9E-g-SA	16760	100	0	0	27.65	72.12	87064	15	0.0666667	0.933333	207.933	207.867										256	D	20652	13.25	13.25	No
207	198	RF9E-a-RFD	9626	100	0	0	27.65	72.12	87064	15	0.0666667	1	208	207.933										256	R	135161	86.75	13.25	No
63	2	S-a-RFD	15107	82.05	3305	17.95	86.37	13.63	163967	6	0.166667	0.166667	63.1667	63										257	R	88333	76.1	23.72	No
63	2	S-c-RFL	2028	4.39	44131	95.61	86.37	13.63	163967	6	0.166667	0.333333	63.3333	63.1667										257	P	208	0.18	23.72	No
63	2	S-c-RFO	3378	4.18	77514	95.83	86.37	13.63	163967	6	0.166667	0.5	63.5	63.3333										257	D	27533	23.72	23.72	No
63	2	S-c-RFJ	1218	42.25	1665	57.75	86.37	13.63	163967	6	0.166667	0.666667	63.6667	63.5										258	R	47152	10.24	82.82	No
63	2	S-c-RFK	3797	12.96	25500	87.04	86.37	13.63	163967	6	0.166667	0.833333	63.8333	63.6667										258	D	381412	82.82	82.82	No
63	2	S-b-RFC	348	2.85	11852	97.15	86.37	13.63	163967	6	0.166667	1	64	63.8333										258	P	31951	6.94	82.82	No
298.5	20	S0-a-RFG	26752	100	0	0	0	100	0	2	0.5	0.5	299	298.5										259	R	98330	76.19	23.81	No
298.5	20	S0-a-RFF	28537	100	0	0	0	100	0	2	0.5	1	299.5	299										259	D	30724	23.81	23.81	No
291	200	S00-a-D	19130	99.7	58	0.3	0.07	99.93	58	3	0.333333	0.333333	291.333	291										26	R	174659	95.92	4.08	No
291	200	S00-a-G	19624	100	0	0	0.07	99.93	58	3	0.333333	0.666667	291.667	291.333										26	D	7436	4.08	4.08	No
291	200	S00-b-N	41619	100	0	0	0.07	99.93	58	3	0.333333	1	292	291.667										260	D	10616	97.35	97.35	Yes
81	204	S04-a-H	7058	25.96	20131	74.04	81.41	18.59	90322	4	0.25	0.25	81.25	81										260	R	289	2.65	97.35	Yes
81	204	S04-a-G	1425	16	7481	84	81.41	18.59	90322	4	0.25	0.5	81.5	81.25										262	R	1546	4.03	95.23	No
81	204	S04-a-F	9514	34.17	18328	65.83	81.41	18.59	90322	4	0.25	0.75	81.75	81.5										262	D	36535	95.23	95.23	No
81	204	S04-a-E	2633	5.6	44382	94.4	81.41	18.59	90322	4	0.25	1	82	81.75										262	P	286	0.75	95.23	No
99	205	S05-a-SC	285	0.92	30801	99.08	77.36	22.63	157682	8	0.125	0.125	99.125	99										263	P	2947	2.58	8.74	NA
99	205	S05-c-3N	2061	8.63	21832	91.37	77.36	22.63	157682	8	0.125	0.25	99.25	99.125										263	D	9970	8.74	8.74	NA
99	205	S05-d-3M	2028	7.89	23686	92.11	77.36	22.63	157682	8	0.125	0.375	99.375	99.25										263	R	101193	88.68	8.74	NA
99	205	S05-b-3D	18414	71.3	7411	28.69	77.36	22.63	157682	8	0.125	0.5	99.5	99.375										265	P	128	0.31	99.69	No
99	205	S05-c-3H	5918	33.49	11754	66.51	77.36	22.63	157682	8	0.125	0.625	99.625	99.5										265	D	40759	99.69	99.69	No
99	205	S05-a-SD	1277	3.91	31405	96.09	77.36	22.63	157682	8	0.125	0.75	99.75	99.625										266	R	144287	91.15	8.86	Yes
99	205	S05-c-3L	611	4.2	13949	95.8	77.36	22.63	157682	8	0.125	0.875	99.875	99.75										266	D	14020	8.86	8.86	Yes
99	205	S05-b-3C	15535	47.98	16844	52.02	77.36	22.63	157682	8	0.125	1	100	99.875										268	R	20679	8.48	91.52	Yes
84	206	S06-a-RFC	4289	11.12	34281	88.88	80.87	19.13	130043	5	0.2	0.2	84.2	84										268	D	223202	91.52	91.52	Yes
84	206	S06-a-RFF	14355	100	0	0	80.87	19.13	130043	5	0.2	0.4	84.4	84.2										27	P	1273	0.77	68.41	Yes
84	206	S06-c-SG	2657	12.72	18226	87.28	80.87	19.13	130043	5	0.2	0.6	84.6	84.4										27	D	113778	68.41	68.41	Yes
84	206	S06-b-SA	1403	2.56	53443	97.45	80.87	19.13	130043	5	0.2	0.8	84.8	84.6										27	R	51269	30.83	68.41	Yes
84	206	S06-d-3A	8052	25.05	24093	74.95	80.87	19.13	130043	5	0.2	1	85	84.8										271	R	18053	59.98	40.02	No
177	207	S07-c-RFD	4525	33.76	0	0	0	50.48	0	2	0.5	0.5	177.5	177										271	D	12046	40.02	40.02	No
177	207	S07-a-RFB	22819	55.98	0	0	0	50.48	0	2	0.5	1	178	177.5										272	D	93809	91.36	91.36	Yes
238.5	208	S0E-e-4E	3674	100	0	0	12.21	87.43	10787	7	0.142857	0.142857	238.643	238.5										272	P	3823	3.72	91.36	Yes
238.5	208	S0E-a-SB	16374	85.79	2712	14.21	12.21	87.43	10787	7	0.142857	0.285714	238.786	238.643										272	R	5052	4.92	91.36	Yes
238.5	208	S0E-f-4J	5356	92.06	462	7.94	12.21	87.43	10787	7	0.142857	0.428571	238.929	238.786										273	D	18833	19.21	19.21	No
238.5	208	S0E-g-4C	3627	100	0	0	12.21	87.43	10787	7	0.142857	0.571429	239.071	238.929										273	R	79222	80.79	19.21	No
238.5	208	S0E-d-RFC	9286	72.08	3597	27.92	12.21	87.43	10787	7	0.142857	0.714286	239.214	239.071										274	D	10388	9.43	9.43	NA
238.5	208	S0E-c-3D	16814	93.12	1242	6.88	12.21	87.43	10787	7	0.142857	0.857143	239.357	239.214										274	R	99742	90.56	9.43	NA
238.5	208	S0E-b-3B	22139	87.73	2774	10.99	12.21	87.43	10787	7	0.142857	1	239.5	239.357										277	R	23832	100	0	Yes
102	21	SRF-a-C	6560	23.31	21578	76.69	76.69	23.31	21578	1	1	1	103	102										279	D	8957	34.8	34.8	No
337.5	210	SRF0-a-C	22032	100	0	0	0	100	0	1	1	1	338.5	337.5										279	R	16783	65.2	34.8	No
75	211	SRFRF-c-Q	11398	26.85	31053	73.15	83.21	16.08	241782	6	0.166667	0.166667	75.1667	75										28	D	73712	100	100	No
75	211	SRFRF-b-N	5596	12.51	38199	85.42	83.21	16.08	241782	6	0.166667	0.333333	75.3333	75.1667										280	P	205	0.11	32.98	Yes
75	211	SRFRF-d-R	1261	2.19	56309	97.81	83.21	16.08	241782	6	0.166667	0.5	75.5	75.3333										280	R	122741	66.9	32.98	Yes
75	211	SRFRF-d-T	4002	7.76	47459	92.06	83.21	16.08	241782	6	0.166667	0.666667	75.6667	75.5										280	D	60513	32.98	32.98	Yes
75	211	SRFRF-e-W	13017	32.33	27241	67.67	83.21	16.08	241782	6	0.166667	0.833333	75.8333	75.6667										281	R	7681	5.48	94.52	Yes
75	211	SRFRF-b-P	11445	21.19	41521	76.89	83.21	16.08	241782	6	0.166667	1	76	75.8333										281	D	132450	94.52	94.52	Yes
345	212	SRFS-a-C	52712	100	0	0	0	100	0	3	0.333333	0.333333	345.333	345										283	D	31549	100	100	No
345	212	SRFS-b-H	31643	100	0	0	0	100	0	3	0.333333	0.666667	345.667	345.333										284	R	29506	66.02	33.97	Yes
345	212	SRFS-a-D	29421	100	0	0	0	100	0	3	0.333333	1	346	345.667										284	D	15183	33.97	33.97	Yes
154.5	213	SRF3-a-RFR	17882	51.98	16518	48.02	58	41.91	262975	10	0.1	0.1	154.6	154.5										286	D	52228	100	100	No
154.5	213	SRF3-a-RFV	2150	13.8	13427	86.2	58	41.91	262975	10	0.1	0.2	154.7	154.6										287	R	61176	59.41	40.59	No
154.5	213	SRF3-a-RFF	59373	61.36	37396	38.64	58	41.91	262975	10	0.1	0.3	154.8	154.7										287	D	41794	40.59	40.59	No
154.5	213	SRF3-a-RFQ	16287	30.11	37800	69.89	58	41.91	262975	10	0.1	0.4	154.9	154.8										288	D	272	0.81	0.81	No
154.5	213	SRF3-a-RFA	11628	26.21	32291	72.78	58	41.91	262975	10	0.1	0.5	155	154.9										288	R	33218	99.19	0.81	No
154.5	213	SRF3-a-RFE	24210	42.62	32600	57.39	58	41.91	262975	10	0.1	0.6	155.1	155										289	R	35496	11.9	88.11	Yes
154.5	213	SRF3-a-RFH	12940	33.43	25763	66.57	58	41.91	262975	10	0.1	0.7	155.2	155.1										289	D	262979	88.11	88.11	Yes
154.5	213	SRF3-a-RFG	8172	24.15	25662	75.84	58	41.91	262975	10	0.1	0.8	155.3	155.2										29	R	35662	97.45	2.56	Yes
154.5	213	SRF3-a-RFM	11719	31.18	25869	68.83	58	41.91	262975	10	0.1	0.9	155.4	155.3										29	D	936	2.56	2.56	Yes
154.5	213	SRF3-a-RFD	25657	62.11	15649	37.89	58	41.91	262975	10	0.1	1	155.5	155.4										290	P	196	0.18	81.23	No
354	214	SRF4-a-RFN	8362	100	0	0	0	100	0	2	0.5	0.5	354.5	354										290	D	87861	81.23	81.23	No
354	214	SRF4-a-RFL	3477	100	0	0	0	100	0	2	0.5	1	355	354.5										290	R	20100	18.58	81.23	No
214.5	215	SRF5-a-RFB	34715	78.29	9629	21.71	24.61	75.39	27307	3	0.333333	0.333333	214.833	214.5										291	D	68599	47.18	47.18	Yes
214.5	215	SRF5-b-SD	28685	72.19	11048	27.81	24.61	75.39	27307	3	0.333333	0.666667	215.167	214.833										291	R	76803	52.82	47.18	Yes
214.5	215	SRF5-a-RFD	20230	75.32	6630	24.68	24.61	75.39	27307	3	0.333333	1	215.5	215.167										292	R	29894	36.38	63.62	Yes
237	216	SRF6-a-SB	40633	88.3	5386	11.7	12.28	87.34	13152	2	0.5	0.5	237.5	237										292	D	52285	63.62	63.62	Yes
237	216	SRF6-b-3G	52954	86.63	7766	12.7	12.28	87.34	13152	2	0.5	1	238	237.5										293	P	112	0.07	55.91	Yes
282	217	SRF7-b-SC	22879	100	0	0	0	99.54	0	3	0.333333	0.333333	282.333	282										293	D	93198	55.91	55.91	Yes
282	217	SRF7-c-3B	35537	100	0	0	0	99.54	0	3	0.333333	0.666667	282.667	282.333										293	R	73395	44.02	55.91	Yes
282	217	SRF7-a-RFB	37161	98.82	0	0	0	99.54	0	3	0.333333	1	283	282.667										294	D	5518	16.08	16.08	No
111	218	SRFE-a-RFB	7398	25.19	21976	74.81	73.85	26.15	66448	3	0.333333	0.333333	111.333	111										294	R	28806	83.93	16.08	No
111	218	SRFE-a-RFC	9059	27.24	24202	72.76	73.85	26.15	66448	3	0.333333	0.666667	111.667	111.333										295	D	17661	100	100	Yes
111	218	SRFE-a-RFA	7071	25.86	20270	74.14	73.85	26.15	66448	3	0.333333	1	112	111.667										297	R	11813	18.06	81.94	Yes
276	219	SRF9-a-D	28314	100	0	0	0.72	99.28	410	2	0.5	0.5	276.5	276										297	D	53591	81.94	81.94	Yes
276	219	SRF9-a-J	28214	98.57	410	1.43	0.72	99.28	410	2	0.5	1	277	276.5										3	D	32716	100	100	No
169.5	22	SS-a-D	33682	47.18	37702	52.81	52.81	47.18	37702	1	1	1	170.5	169.5										30	D	35081	100	100	Yes
105	220	SS0-a-A	8447	26.71	23182	73.29	76.15	23.76	129649	4	0.25	0.25	105.25	105										300	P	299	0.18	32.33	Yes
105	220	SS0-b-G	26187	32.58	54022	67.22	76.15	23.76	129649	4	0.25	0.5	105.5	105.25										300	R	113271	67.49	32.33	Yes
105	220	SS0-a-C	5160	14.17	31255	85.83	76.15	23.76	129649	4	0.25	0.75	105.75	105.5										300	D	54260	32.33	32.33	Yes
105	220	SS0-a-F	656	3	21190	97	76.15	23.76	129649	4	0.25	1	106	105.75										302	D	32228	65.98	65.98	No
198	222	SSS-a-F	39294	68.08	18421	31.92	33.63	66.37	25941	2	0.5	0.5	198.5	198										302	R	16615	34.02	65.98	No
198	222	SSS-a-C	11909	61.29	7520	38.71	33.63	66.37	25941	2	0.5	1	199	198.5										303	D	49471	45.4	45.4	Yes
58.5	223	SS3-f-3N	885	3.01	28503	96.99	87.44	12.55	171561	6	0.166667	0.166667	58.6667	58.5										303	P	204	0.19	45.4	Yes
58.5	223	SS3-h-4A	10302	34.53	19537	65.48	87.44	12.55	171561	6	0.166667	0.333333	58.8333	58.6667										303	R	59294	54.41	45.4	Yes
58.5	223	SS3-d-3H	1270	5.92	20180	94.08	87.44	12.55	171561	6	0.166667	0.5	59	58.8333										304	R	75050	73.22	26.78	No
58.5	223	SS3-e-3M	365	1.77	20220	98.23	87.44	12.55	171561	6	0.166667	0.666667	59.1667	59										304	D	27451	26.78	26.78	No
58.5	223	SS3-g-3O	2005	7.39	25139	92.61	87.44	12.55	171561	6	0.166667	0.833333	59.3333	59.1667										305	D	8888	13.41	13.41	No
58.5	223	SS3-a-3C	9803	14.46	57982	85.54	87.44	12.55	171561	6	0.166667	1	59.5	59.3333										305	P	42	0.06	13.41	No
265.5	224	SS4-a-SB	18793	97.36	510	2.64	2.64	97.36	510	1	1	1	266.5	265.5										305	R	57336	86.52	13.41	No
205.5	229	SS9-f-5F	14073	100	0	0	30.3	69.7	17858	7	0.142857	0.142857	205.643	205.5										307	P	4301	1.94	64.92	No
205.5	229	SS9-e-5D	6909	100	0	0	30.3	69.7	17858	7	0.142857	0.285714	205.786	205.643										307	R	73324	33.14	64.92	No
205.5	229	SS9-e-5C	2626	100	0	0	30.3	69.7	17858	7	0.142857	0.428571	205.929	205.786										307	D	143673	64.92	64.92	No
205.5	229	SS9-h-6B	3066	23.49	9989	76.51	30.3	69.7	17858	7	0.142857	0.571429	206.071	205.929										308	D	244601	80.82	80.82	Yes
205.5	229	SS9-g-5K	1201	13.24	7869	86.76	30.3	69.7	17858	7	0.142857	0.714286	206.214	206.071										308	R	56409	18.64	80.82	Yes
205.5	229	SS9-f-5G	9092	100	0	0	30.3	69.7	17858	7	0.142857	0.857143	206.357	206.214										308	P	1639	0.54	80.82	Yes
205.5	229	SS9-i-7A	4113	100	0	0	30.3	69.7	17858	7	0.142857	1	206.5	206.357										309	D	1476	22.07	22.07	Yes
300	23	S3-a-A	12420	100	0	0	0	100	0	1	1	1	301	300										309	P	5212	77.93	22.07	Yes
7.5	230	S30-a-G	0	0	13365	100	98.47	1.53	24816	2	0.5	0.5	8	7.5										31	D	5008	5.49	5.49	No
7.5	230	S30-a-C	386	3.26	11451	96.74	98.47	1.53	24816	2	0.5	1	8.5	8										31	R	86207	94.51	5.49	No
331.5	232	S3S-a-RFB	33127	100	0	0	0	100	0	1	1	1	332.5	331.5										32	R	9144	6.87	93.12	Yes
100.5	233	S33-a-C	8490	20.29	33355	79.71	77.28	22.72	56767	2	0.5	0.5	101	100.5										32	D	123854	93.12	93.12	Yes
100.5	233	S33-a-A	8202	25.94	23412	74.06	77.28	22.72	56767	2	0.5	1	101.5	101										33	R	9608	27.78	72.22	No
267	235	S35-b-E	27383	100	0	0	2.62	97.38	2700	3	0.333333	0.333333	267.333	267										33	D	24974	72.22	72.22	No
267	235	S35-a-C	36494	93.11	2700	6.89	2.62	97.38	2700	3	0.333333	0.666667	267.667	267.333										34	P	2655	9.61	89.45	Yes
267	235	S35-b-D	36446	100	0	0	2.62	97.38	2700	3	0.333333	1	268	267.667										34	R	262	0.95	89.45	Yes
333	236	S36-a-E	49187	100	0	0	0	100	0	1	1	1	334	333										34	D	24721	89.45	89.45	Yes
69	237	S37-a-E	5888	14.19	35603	85.81	85.81	14.19	35603	1	1	1	70	69										35	P	275	0.05	5.58	Yes
184.5	238	S3E-c-3E	28206	74.85	9475	25.15	43.82	56.09	71468	4	0.25	0.25	184.75	184.5										35	R	559231	94.37	5.58	Yes
184.5	238	S3E-b-3C	17923	29.64	42390	70.11	43.82	56.09	71468	4	0.25	0.5	185	184.75										35	D	33056	5.58	5.58	Yes
184.5	238	S3E-a-3H	26654	83.8	5151	16.19	43.82	56.09	71468	4	0.25	0.75	185.25	185										36	D	3946	11.39	11.39	Yes
184.5	238	S3E-a-3G	18700	56.41	14452	43.59	43.82	56.09	71468	4	0.25	1	185.5	185.25										36	R	30705	88.62	11.39	Yes
6	239	S39-a-A	505	1.45	34274	98.54	98.54	1.45	34274	1	1	1	7	6										37	R	76033	78.43	21.57	No
301.5	24	S4-a-A	33630	100	0	0	0	100	0	1	1	1	302.5	301.5										37	D	20910	21.57	21.57	No
234	240	S40-a-A	50840	86.42	7991	13.58	13.58	86.42	7991	1	1	1	235	234										38	R	138	0.6	99.4	Yes
219	242	S4S-a-C	75498	82.89	598	0.66	1.37	77.37	2357	2	0.5	0.5	219.5	219										38	D	22791	99.4	99.4	Yes
219	242	S4S-a-A	57805	74.39	1759	2.27	1.37	77.37	2357	2	0.5	1	220	219.5										39	D	14612	33.67	33.67	Yes
133.5	243	S43-b-SJ	4851	15.61	26235	84.4	65.51	34.49	26435	2	0.5	0.5	134	133.5										39	R	28785	66.33	33.67	Yes
133.5	243	S43-a-SD	9069	97.84	200	2.15	65.51	34.49	26435	2	0.5	1	134.5	134										4	R	1320	5.42	94.58	Yes
216	244	S44-f-SN	16873	100	0	0	15.1	75.76	29211	7	0.142857	0.142857	216.143	216										4	D	23044	94.58	94.58	Yes
216	244	S44-f-SP	14667	98.11	283	1.89	15.1	75.76	29211	7	0.142857	0.285714	216.286	216.143										40	D	53609	66.85	66.85	No
216	244	S44-c-SJ	43900	71.65	0	0	15.1	75.76	29211	7	0.142857	0.428571	216.429	216.286										40	R	26581	33.14	66.85	No
216	244	S44-b-SE	20484	100	0	0	15.1	75.76	29211	7	0.142857	0.571429	216.571	216.429										407	D	15867	12.29	12.29	Yes
216	244	S44-f-SQ	20716	99.55	0	0	15.1	75.76	29211	7	0.142857	0.714286	216.714	216.571										407	R	113256	87.72	12.29	Yes
216	244	S44-e-SL	6065	17.36	28864	82.64	15.1	75.76	29211	7	0.142857	0.857143	216.857	216.714										408	D	31120	19.12	19.12	Yes
216	244	S44-f-SO	23856	98.84	64	0.27	15.1	75.76	29211	7	0.142857	1	217	216.857										408	R	131670	80.88	19.12	Yes
136.5	245	S45-a-RFB	3038	17.38	14438	82.62	64.22	35.78	24007	2	0.5	0.5	137	136.5										409	D	26871	35.93	35.93	Yes
136.5	245	S45-b-SB	10338	51.93	9569	48.07	64.22	35.78	24007	2	0.5	1	137.5	137										409	P	491	0.66	35.93	Yes
120	246	S46-a-G	17298	36.05	30682	63.95	70.63	29.37	63246	2	0.5	0.5	120.5	120										409	R	47418	63.41	35.93	Yes
120	246	S46-a-F	8999	21.65	32564	78.35	70.63	29.37	63246	2	0.5	1	121	120.5										41	D	51609	100	100	Yes
43.5	247	S47-a-SF	5214	15.76	27877	84.24	89.61	10.39	61588	2	0.5	0.5	44	43.5										411	D	4136	14.19	14.19	Yes
43.5	247	S47-a-SE	1928	5.41	33711	94.59	89.61	10.39	61588	2	0.5	1	44.5	44										411	R	25004	85.8	14.19	Yes
145.5	248	S4E-a-RFQ	20049	26.75	463	0.62	0.3	39.39	1100	3	0.333333	0.333333	145.833	145.5										413	D	13894	22.19	22.19	Yes
145.5	248	S4E-a-RFE	72922	67.8	81	0.08	0.3	39.39	1100	3	0.333333	0.666667	146.167	145.833										413	R	48728	77.81	22.19	Yes
145.5	248	S4E-a-RFK	51408	27.94	556	0.3	0.3	39.39	1100	3	0.333333	1	146.5	146.167										43	D	59013	100	100	No
22.5	249	S49-a-RFC	389	0.75	51336	99.25	96.15	3.85	180102	5	0.2	0.2	22.7	22.5										44	R	193	0.61	99.39	No
22.5	249	S49-a-RFN	3530	9.57	33349	90.43	96.15	3.85	180102	5	0.2	0.4	22.9	22.7										44	D	31525	99.39	99.39	No
22.5	249	S49-a-RFK	585	1.73	33230	98.27	96.15	3.85	180102	5	0.2	0.6	23.1	22.9										45	R	139601	85.97	14.03	No
22.5	249	S49-a-RFD	1052	5.05	19786	94.95	96.15	3.85	180102	5	0.2	0.8	23.3	23.1										45	D	22773	14.03	14.03	No
22.5	249	S49-a-RFL	1663	3.77	42401	96.23	96.15	3.85	180102	5	0.2	1	23.5	23.3										46	R	35634	51.95	48.05	Yes
289.5	25	S5-a-RFB	19018	99.91	18	0.09	0.09	99.91	18	1	1	1	290.5	289.5										46	D	32957	48.05	48.05	Yes
355.5	250	S50-b-SBS	18712	100	0	0	0	100	0	2	0.5	0.5	356	355.5										47	D	102685	99.86	99.86	Yes
355.5	250	S50-a-SAS	20298	100	0	0	0	100	0	2	0.5	1	356.5	356										47	R	144	0.14	99.86	Yes
97.5	252	S5S-e-5B	7907	35.94	14095	64.07	77.66	22.34	87369	5	0.2	0.2	97.7	97.5										48	D	73839	57.82	57.82	Yes
97.5	252	S5S-b-SA	298	1.89	15452	98.11	77.66	22.34	87369	5	0.2	0.4	97.9	97.7										48	P	27575	21.59	57.82	Yes
97.5	252	S5S-d-4C	920	2.89	30872	97.1	77.66	22.34	87369	5	0.2	0.6	98.1	97.9										48	R	26286	20.58	57.82	Yes
97.5	252	S5S-c-3A	13396	82.36	2869	17.64	77.66	22.34	87369	5	0.2	0.8	98.3	98.1										49	R	8902	14.46	85.54	No
97.5	252	S5S-a-RFA	2613	9.79	24081	90.21	77.66	22.34	87369	5	0.2	1	98.5	98.3										49	D	52674	85.54	85.54	No
270	254	S54-c-RFL	18438	98.88	209	1.12	1.12	98.88	209	1	1	1	271	270										50	R	48234	92.06	7.94	No
357	255	S55-a-RFQ	26076	100	0	0	0	100	0	4	0.25	0.25	357.25	357										50	D	4158	7.94	7.94	No
357	255	S55-a-RFR	13164	100	0	0	0	100	0	4	0.25	0.5	357.5	357.25										51	D	5272	100	100	Yes
357	255	S55-a-RFO	17705	100	0	0	0	100	0	4	0.25	0.75	357.75	357.5										52	R	31253	37.55	61.03	No
357	255	S55-a-RFM	9860	100	0	0	0	100	0	4	0.25	1	358	357.75										52	P	1182	1.42	61.03	No
60	256	S56-a-SQ	10263	23.61	33204	76.39	86.75	13.25	135161	4	0.25	0.25	60.25	60										52	D	50789	61.03	61.03	No
60	256	S56-c-SO	1457	3.6	39003	96.4	86.75	13.25	135161	4	0.25	0.5	60.5	60.25										53	D	1948	2.99	2.99	Yes
60	256	S56-b-SD	228	2.4	9254	97.6	86.75	13.25	135161	4	0.25	0.75	60.75	60.5										53	R	63125	97	2.99	Yes
60	256	S56-a-SG	8704	13.95	53700	86.05	86.75	13.25	135161	4	0.25	1	61	60.75										54	D	41071	44.19	44.19	Yes
103.5	257	S57-a-RFC	9943	22.7	33861	77.3	76.1	23.72	88333	3	0.333333	0.333333	103.833	103.5										54	R	51874	55.82	44.19	Yes
103.5	257	S57-b-SE	11155	25.08	33324	74.92	76.1	23.72	88333	3	0.333333	0.666667	104.167	103.833										55	D	19128	100	100	Yes
103.5	257	S57-b-SH	6435	23.15	21148	76.09	76.1	23.72	88333	3	0.333333	1	104.5	104.167										56	R	1252	8.54	91.46	Yes
228	258	S5E-a-RFH	34015	97.16	569	1.63	10.24	82.82	47152	10	0.1	0.1	228.1	228										56	D	13410	91.46	91.46	Yes
228	258	S5E-b-SE	35030	79.89	8132	18.54	10.24	82.82	47152	10	0.1	0.2	228.2	228.1										57	R	30058	40.71	59.29	Yes
228	258	S5E-d-5B	17106	69.43	3677	14.93	10.24	82.82	47152	10	0.1	0.3	228.3	228.2										57	D	43774	59.29	59.29	Yes
228	258	S5E-b-SD	41959	95.74	1745	3.99	10.24	82.82	47152	10	0.1	0.4	228.4	228.3										58	R	65891	18.47	81.53	Yes
228	258	S5E-e-6C	23185	100	0	0	10.24	82.82	47152	10	0.1	0.5	228.5	228.4										58	D	290821	81.53	81.53	Yes
228	258	S5E-f-7E	33745	91.9	1857	5.06	10.24	82.82	47152	10	0.1	0.6	228.6	228.5										59	D	12358	9.64	9.64	Yes
228	258	S5E-e-6A	10119	94	549	5.1	10.24	82.82	47152	10	0.1	0.7	228.7	228.6										59	R	115787	90.36	9.64	Yes
228	258	S5E-a-RFF	38752	78.59	6860	13.91	10.24	82.82	47152	10	0.1	0.8	228.8	228.7										6	R	4919	54.25	45.75	Yes
228	258	S5E-c-4G	77581	76.12	14903	14.63	10.24	82.82	47152	10	0.1	0.9	228.9	228.8										6	D	4149	45.75	45.75	Yes
228	258	S5E-c-4F	69920	76.59	8860	9.7	10.24	82.82	47152	10	0.1	1	229	228.9										60	R	75635	78.29	21.71	No
106.5	259	S59-a-M	8018	28.35	20262	71.64	76.19	23.81	98330	5	0.2	0.2	106.7	106.5										60	D	20973	21.71	21.71	No
106.5	259	S59-a-G	6711	29.85	15774	70.16	76.19	23.81	98330	5	0.2	0.4	106.9	106.7										62	D	14057	100	100	Yes
106.5	259	S59-a-J	5351	22.98	17939	77.02	76.19	23.81	98330	5	0.2	0.6	107.1	106.9										63	D	10776	100	100	Yes
106.5	259	S59-b-U	9054	100	0	0	76.19	23.81	98330	5	0.2	0.8	107.3	107.1										64	D	50030	41.92	41.92	Yes
106.5	259	S59-a-L	1590	3.46	44355	96.54	76.19	23.81	98330	5	0.2	1	107.5	107.3										64	R	69317	58.08	41.92	Yes
24	26	S6-a-RFE	2796	7.36	35174	92.64	95.92	4.08	174659	8	0.125	0.125	24.125	24										65	R	186	0.42	98.3	Yes
24	26	S6-a-RFG	0	0	36583	100	95.92	4.08	174659	8	0.125	0.25	24.25	24.125										65	P	561	1.28	98.3	Yes
24	26	S6-a-RFH	757	4.64	15557	95.36	95.92	4.08	174659	8	0.125	0.375	24.375	24.25										65	D	43199	98.3	98.3	Yes
24	26	S6-a-RFD	0	0	16392	100	95.92	4.08	174659	8	0.125	0.5	24.5	24.375										66	D	8392	11.94	11.94	Yes
24	26	S6-a-RFF	0	0	20509	100	95.92	4.08	174659	8	0.125	0.625	24.625	24.5										66	R	61871	88.06	11.94	Yes
24	26	S6-a-RFK	0	0	1144	100	95.92	4.08	174659	8	0.125	0.75	24.75	24.625										67	P	449	0.28	33.4	Yes
24	26	S6-a-RFC	0	0	17323	100	95.92	4.08	174659	8	0.125	0.875	24.875	24.75										67	R	106508	66.32	33.4	Yes
24	26	S6-a-RFJ	3883	10.83	31977	89.17	95.92	4.08	174659	8	0.125	1	25	24.875										67	D	53630	33.4	33.4	Yes
264	260	S60-a-SC	10616	97.35	289	2.65	2.65	97.35	289	1	1	1	265	264										68	D	2784	4.44	4.44	No
262.5	262	S6S-a-C	14857	89.02	1546	9.26	4.03	95.23	1546	2	0.5	0.5	263	262.5										68	R	59921	95.56	4.44	No
262.5	262	S6S-a-E	21678	100	0	0	4.03	95.23	1546	2	0.5	1	263.5	263										69	D	34598	16.76	16.76	Yes
36	263	S63-a-RFO	0	0	21893	90.1	88.68	8.74	101193	6	0.166667	0.166667	36.1667	36										69	R	171773	83.24	16.76	Yes
36	263	S63-a-RFF	0	0	18954	100	88.68	8.74	101193	6	0.166667	0.333333	36.3333	36.1667										7	D	310	0.43	0.43	No
36	263	S63-a-RFK	861	3.23	25227	94.73	88.68	8.74	101193	6	0.166667	0.5	36.5	36.3333										7	R	71234	99.57	0.43	No
36	263	S63-a-RFH	1049	7.82	12369	92.19	88.68	8.74	101193	6	0.166667	0.666667	36.6667	36.5										70	D	8019	100	100	Yes
36	263	S63-a-RFJ	8060	98.08	158	1.92	88.68	8.74	101193	6	0.166667	0.833333	36.8333	36.6667										71	D	51536	44.03	44.03	Yes
36	263	S63-a-RFG	0	0	22592	100	88.68	8.74	101193	6	0.166667	1	37	36.8333										71	P	65507	55.97	44.03	Yes
283.5	265	S65-a-A	28784	100	0	0	0	99.69	0	2	0.5	0.5	284	283.5										72	D	8324	10.45	10.45	Yes
283.5	265	S65-b-D	11975	98.94	0	0	0	99.69	0	2	0.5	1	284.5	284										72	R	71351	89.56	10.45	Yes
37.5	266	S66-a-RFE	373	7.27	4755	92.72	91.15	8.86	144287	7	0.142857	0.142857	37.6429	37.5										73	D	38228	100	100	Yes
37.5	266	S66-c-RFM	3597	11.3	28229	88.69	91.15	8.86	144287	7	0.142857	0.285714	37.7857	37.6429										74	D	8630	41.55	41.55	No
37.5	266	S66-d-SB	400	2.52	15445	97.47	91.15	8.86	144287	7	0.142857	0.428571	37.9286	37.7857										74	R	12141	58.45	41.55	No
37.5	266	S66-a-RFF	1474	6.69	20560	93.31	91.15	8.86	144287	7	0.142857	0.571429	38.0714	37.9286										75	R	307000	96.88	3.12	Yes
37.5	266	S66-a-RFH	438	3.25	13048	96.75	91.15	8.86	144287	7	0.142857	0.714286	38.2143	38.0714										75	D	9898	3.12	3.12	Yes
37.5	266	S66-a-RFG	1847	7.04	24374	92.95	91.15	8.86	144287	7	0.142857	0.857143	38.3571	38.2143										78	D	70312	99.28	99.28	Yes
37.5	266	S66-b-RFL	5891	13.46	37876	86.54	91.15	8.86	144287	7	0.142857	1	38.5	38.3571										78	R	513	0.72	99.28	Yes
253.5	268	S6E-c-P	50764	97.14	1493	2.86	8.48	91.52	20679	7	0.142857	0.142857	253.643	253.5										79	R	123152	89.46	10.54	Yes
253.5	268	S6E-b-L	31331	85.01	5523	14.99	8.48	91.52	20679	7	0.142857	0.285714	253.786	253.643										79	D	14504	10.54	10.54	Yes
253.5	268	S6E-a-E	18165	99.81	34	0.19	8.48	91.52	20679	7	0.142857	0.428571	253.929	253.786										80	D	47989	100	100	Yes
253.5	268	S6E-a-F	30414	98.41	492	1.59	8.48	91.52	20679	7	0.142857	0.571429	254.071	253.929										81	R	123712	85.42	14.58	No
253.5	268	S6E-d-H	25478	81.87	5642	18.13	8.48	91.52	20679	7	0.142857	0.714286	254.214	254.071										81	D	21114	14.58	14.58	No
253.5	268	S6E-a-C	27500	98.92	300	1.08	8.48	91.52	20679	7	0.142857	0.857143	254.357	254.214										82	D	33007	100	100	Yes
253.5	268	S6E-b-M	39550	84.61	7195	15.39	8.48	91.52	20679	7	0.142857	1	254.5	254.357										83	R	21241	8.82	89.43	Yes
201	27	S7-c-SA	12684	91.04	1249	8.97	30.83	68.41	51269	7	0.142857	0.142857	201.143	201										83	P	4200	1.75	89.43	Yes
201	27	S7-b-RFE	10369	37.14	16384	58.68	30.83	68.41	51269	7	0.142857	0.285714	201.286	201.143										83	D	215192	89.43	89.43	Yes
201	27	S7-a-RFG	18258	90.98	1810	9.02	30.83	68.41	51269	7	0.142857	0.428571	201.429	201.286										84	R	979	0.74	99.26	Yes
201	27	S7-a-RFF	23592	90.95	2348	9.05	30.83	68.41	51269	7	0.142857	0.571429	201.571	201.429										84	D	130990	99.26	99.26	Yes
[truncated: 366 more rows]

[truncated: 1 more sheets: Supplementary Figure 10]
